# Supplementary material for: Machine learning for design of degenerate Cas13a crRNAs using lassa virus as a model of highly variable RNA target
Source: Sci Rep. 2023 Apr 20;13:6506. doi: 10.1038/s41598-023-33494-4 (PMC10119381; doi:10.1038/s41598-023-33494-4)
Supplement: Supplementary file 2 — Supplementary Information 2. [file 41598_2023_33494_MOESM2_ESM.xlsx]

## Sheet: L-II
DISTRIBUTION STATEMENT A. Approved for public release: distribution unlimited.
L target lineage II crRNA sequences
Name	Spacer sequence	Full crRNA template with T7 promotor
L-II-1	CGTGAGAGTAATTCTGRAGCACTTAGCA	CGTGAGAGTAATTCTGRAGCACTTAGCAGTTTTAGTCCCCTTCGTTTTTGGGGTAGTCTAAATCCCCCTATAGTGAGTCGTATTAATTTC
L-II-2	GTAATTCTGRAGCACTTAGCAARGCYTT	GTAATTCTGRAGCACTTAGCAARGCYTTGTTTTAGTCCCCTTCGTTTTTGGGGTAGTCTAAATCCCCCTATAGTGAGTCGTATTAATTTC
L-II-3	TGRAGCACTTAGCAARGCYTTRTCYCTA	TGRAGCACTTAGCAARGCYTTRTCYCTAGTTTTAGTCCCCTTCGTTTTTGGGGTAGTCTAAATCCCCCTATAGTGAGTCGTATTAATTTC
L-II-4	CTTAGCAARGCYTTRTCYCTAACYAAYT	CTTAGCAARGCYTTRTCYCTAACYAAYTGTTTTAGTCCCCTTCGTTTTTGGGGTAGTCTAAATCCCCCTATAGTGAGTCGTATTAATTTC
L-II-5	ARGCYTTRTCYCTAACYAAYTGYACYAC	ARGCYTTRTCYCTAACYAAYTGYACYACGTTTTAGTCCCCTTCGTTTTTGGGGTAGTCTAAATCCCCCTATAGTGAGTCGTATTAATTTC
L-II-6	RTCYCTAACYAAYTGYACYACAGCAATG	RTCYCTAACYAAYTGYACYACAGCAATGGTTTTAGTCCCCTTCGTTTTTGGGGTAGTCTAAATCCCCCTATAGTGAGTCGTATTAATTTC
L-II-7	ACYAAYTGYACYACAGCAATGTTAAARA	ACYAAYTGYACYACAGCAATGTTAAARAGTTTTAGTCCCCTTCGTTTTTGGGGTAGTCTAAATCCCCCTATAGTGAGTCGTATTAATTTC
L-II-8	GYACYACAGCAATGTTAAARAAYTTGTG	GYACYACAGCAATGTTAAARAAYTTGTGGTTTTAGTCCCCTTCGTTTTTGGGGTAGTCTAAATCCCCCTATAGTGAGTCGTATTAATTTC
L-II-9	AGCAATGTTAAARAAYTTGTGTTTYTAY	AGCAATGTTAAARAAYTTGTGTTTYTAYGTTTTAGTCCCCTTCGTTTTTGGGGTAGTCTAAATCCCCCTATAGTGAGTCGTATTAATTTC
L-II-10	TTAAARAAYTTGTGTTTYTAYAGYCAGG	TTAAARAAYTTGTGTTTYTAYAGYCAGGGTTTTAGTCCCCTTCGTTTTTGGGGTAGTCTAAATCCCCCTATAGTGAGTCGTATTAATTTC
L-II-11	AYTTGTGTTTYTAYAGYCAGGARTCRCC	AYTTGTGTTTYTAYAGYCAGGARTCRCCGTTTTAGTCCCCTTCGTTTTTGGGGTAGTCTAAATCCCCCTATAGTGAGTCGTATTAATTTC
L-II-12	TTTYTAYAGYCAGGARTCRCCTCARTCT	TTTYTAYAGYCAGGARTCRCCTCARTCTGTTTTAGTCCCCTTCGTTTTTGGGGTAGTCTAAATCCCCCTATAGTGAGTCGTATTAATTTC
L-II-13	AGYCAGGARTCRCCTCARTCTTAYAATT	AGYCAGGARTCRCCTCARTCTTAYAATTGTTTTAGTCCCCTTCGTTTTTGGGGTAGTCTAAATCCCCCTATAGTGAGTCGTATTAATTTC
L-II-14	ARTCRCCTCARTCTTAYAATTCAACTGG	ARTCRCCTCARTCTTAYAATTCAACTGGGTTTTAGTCCCCTTCGTTTTTGGGGTAGTCTAAATCCCCCTATAGTGAGTCGTATTAATTTC
L-II-15	TCARTCTTAYAATTCAACTGGYCCTGAY	TCARTCTTAYAATTCAACTGGYCCTGAYGTTTTAGTCCCCTTCGTTTTTGGGGTAGTCTAAATCCCCCTATAGTGAGTCGTATTAATTTC
L-II-16	TAYAATTCAACTGGYCCTGAYACYGGTA	TAYAATTCAACTGGYCCTGAYACYGGTAGTTTTAGTCCCCTTCGTTTTTGGGGTAGTCTAAATCCCCCTATAGTGAGTCGTATTAATTTC
L-II-17	CAACTGGYCCTGAYACYGGTAGAYTRAA	CAACTGGYCCTGAYACYGGTAGAYTRAAGTTTTAGTCCCCTTCGTTTTTGGGGTAGTCTAAATCCCCCTATAGTGAGTCGTATTAATTTC
L-II-18	YCCTGAYACYGGTAGAYTRAAATTYTCT	YCCTGAYACYGGTAGAYTRAAATTYTCTGTTTTAGTCCCCTTCGTTTTTGGGGTAGTCTAAATCCCCCTATAGTGAGTCGTATTAATTTC
L-II-19	ACYGGTAGAYTRAAATTYTCTTTRTCYT	ACYGGTAGAYTRAAATTYTCTTTRTCYTGTTTTAGTCCCCTTCGTTTTTGGGGTAGTCTAAATCCCCCTATAGTGAGTCGTATTAATTTC
L-II-20	GAYTRAAATTYTCTTTRTCYTACAAGGA	GAYTRAAATTYTCTTTRTCYTACAAGGAGTTTTAGTCCCCTTCGTTTTTGGGGTAGTCTAAATCCCCCTATAGTGAGTCGTATTAATTTC
L-II-21	ATTYTCTTTRTCYTACAAGGAACARGTR	ATTYTCTTTRTCYTACAAGGAACARGTRGTTTTAGTCCCCTTCGTTTTTGGGGTAGTCTAAATCCCCCTATAGTGAGTCGTATTAATTTC
L-II-22	TTRTCYTACAAGGAACARGTRGGRGGYA	TTRTCYTACAAGGAACARGTRGGRGGYAGTTTTAGTCCCCTTCGTTTTTGGGGTAGTCTAAATCCCCCTATAGTGAGTCGTATTAATTTC
L-II-23	ACAAGGAACARGTRGGRGGYAAYAGAGA	ACAAGGAACARGTRGGRGGYAAYAGAGAGTTTTAGTCCCCTTCGTTTTTGGGGTAGTCTAAATCCCCCTATAGTGAGTCGTATTAATTTC
L-II-24	ACARGTRGGRGGYAAYAGAGAGTTGTAC	ACARGTRGGRGGYAAYAGAGAGTTGTACGTTTTAGTCCCCTTCGTTTTTGGGGTAGTCTAAATCCCCCTATAGTGAGTCGTATTAATTTC
L-II-25	GGRGGYAAYAGAGAGTTGTACATYGGRG	GGRGGYAAYAGAGAGTTGTACATYGGRGGTTTTAGTCCCCTTCGTTTTTGGGGTAGTCTAAATCCCCCTATAGTGAGTCGTATTAATTTC
L-II-26	AYAGAGAGTTGTACATYGGRGAYYTRAG	AYAGAGAGTTGTACATYGGRGAYYTRAGGTTTTAGTCCCCTTCGTTTTTGGGGTAGTCTAAATCCCCCTATAGTGAGTCGTATTAATTTC
L-II-27	GTTGTACATYGGRGAYYTRAGRACRAAG	GTTGTACATYGGRGAYYTRAGRACRAAGGTTTTAGTCCCCTTCGTTTTTGGGGTAGTCTAAATCCCCCTATAGTGAGTCGTATTAATTTC
L-II-28	ATYGGRGAYYTRAGRACRAAGATGTTYA	ATYGGRGAYYTRAGRACRAAGATGTTYAGTTTTAGTCCCCTTCGTTTTTGGGGTAGTCTAAATCCCCCTATAGTGAGTCGTATTAATTTC
L-II-29	AYYTRAGRACRAAGATGTTYACRAGGCT	AYYTRAGRACRAAGATGTTYACRAGGCTGTTTTAGTCCCCTTCGTTTTTGGGGTAGTCTAAATCCCCCTATAGTGAGTCGTATTAATTTC
L-II-30	RACRAAGATGTTYACRAGGCTCATYGAR	RACRAAGATGTTYACRAGGCTCATYGARGTTTTAGTCCCCTTCGTTTTTGGGGTAGTCTAAATCCCCCTATAGTGAGTCGTATTAATTTC
L-II-31	ATGTTYACRAGGCTCATYGARGATTACT	ATGTTYACRAGGCTCATYGARGATTACTGTTTTAGTCCCCTTCGTTTTTGGGGTAGTCTAAATCCCCCTATAGTGAGTCGTATTAATTTC
L-II-32	CRAGGCTCATYGARGATTACTTTGAAGC	CRAGGCTCATYGARGATTACTTTGAAGCGTTTTAGTCCCCTTCGTTTTTGGGGTAGTCTAAATCCCCCTATAGTGAGTCGTATTAATTTC
L-II-33	CATYGARGATTACTTTGAAGCRCTYACA	CATYGARGATTACTTTGAAGCRCTYACAGTTTTAGTCCCCTTCGTTTTTGGGGTAGTCTAAATCCCCCTATAGTGAGTCGTATTAATTTC
L-II-34	GATTACTTTGAAGCRCTYACATCACAAT	GATTACTTTGAAGCRCTYACATCACAATGTTTTAGTCCCCTTCGTTTTTGGGGTAGTCTAAATCCCCCTATAGTGAGTCGTATTAATTTC
L-II-35	TTGAAGCRCTYACATCACAATTRRCRGG	TTGAAGCRCTYACATCACAATTRRCRGGGTTTTAGTCCCCTTCGTTTTTGGGGTAGTCTAAATCCCCCTATAGTGAGTCGTATTAATTTC
L-II-36	RCTYACATCACAATTRRCRGGCAGYTGY	RCTYACATCACAATTRRCRGGCAGYTGYGTTTTAGTCCCCTTCGTTTTTGGGGTAGTCTAAATCCCCCTATAGTGAGTCGTATTAATTTC
L-II-37	TCACAATTRRCRGGCAGYTGYYTAAACA	TCACAATTRRCRGGCAGYTGYYTAAACAGTTTTAGTCCCCTTCGTTTTTGGGGTAGTCTAAATCCCCCTATAGTGAGTCGTATTAATTTC
L-II-38	TRRCRGGCAGYTGYYTAAACAATGAGAA	TRRCRGGCAGYTGYYTAAACAATGAGAAGTTTTAGTCCCCTTCGTTTTTGGGGTAGTCTAAATCCCCCTATAGTGAGTCGTATTAATTTC
L-II-39	CAGYTGYYTAAACAATGAGAARGARTTY	CAGYTGYYTAAACAATGAGAARGARTTYGTTTTAGTCCCCTTCGTTTTTGGGGTAGTCTAAATCCCCCTATAGTGAGTCGTATTAATTTC
L-II-40	YTAAACAATGAGAARGARTTYGACAATG	YTAAACAATGAGAARGARTTYGACAATGGTTTTAGTCCCCTTCGTTTTTGGGGTAGTCTAAATCCCCCTATAGTGAGTCGTATTAATTTC
L-II-41	ATGAGAARGARTTYGACAATGCCATYTT	ATGAGAARGARTTYGACAATGCCATYTTGTTTTAGTCCCCTTCGTTTTTGGGGTAGTCTAAATCCCCCTATAGTGAGTCGTATTAATTTC
L-II-42	RGARTTYGACAATGCCATYTTRTCAATG	RGARTTYGACAATGCCATYTTRTCAATGGTTTTAGTCCCCTTCGTTTTTGGGGTAGTCTAAATCCCCCTATAGTGAGTCGTATTAATTTC
L-II-43	GACAATGCCATYTTRTCAATGAARYTRA	GACAATGCCATYTTRTCAATGAARYTRAGTTTTAGTCCCCTTCGTTTTTGGGGTAGTCTAAATCCCCCTATAGTGAGTCGTATTAATTTC
L-II-44	CCATYTTRTCAATGAARYTRAATGTCTC	CCATYTTRTCAATGAARYTRAATGTCTCGTTTTAGTCCCCTTCGTTTTTGGGGTAGTCTAAATCCCCCTATAGTGAGTCGTATTAATTTC
L-II-45	RTCAATGAARYTRAATGTCTCATCRGCA	RTCAATGAARYTRAATGTCTCATCRGCAGTTTTAGTCCCCTTCGTTTTTGGGGTAGTCTAAATCCCCCTATAGTGAGTCGTATTAATTTC
L-II-46	AARYTRAATGTCTCATCRGCACAYGTAT	AARYTRAATGTCTCATCRGCACAYGTATGTTTTAGTCCCCTTCGTTTTTGGGGTAGTCTAAATCCCCCTATAGTGAGTCGTATTAATTTC
L-II-47	ATGTCTCATCRGCACAYGTATCATAYAG	ATGTCTCATCRGCACAYGTATCATAYAGGTTTTAGTCCCCTTCGTTTTTGGGGTAGTCTAAATCCCCCTATAGTGAGTCGTATTAATTTC
L-II-48	ATCRGCACAYGTATCATAYAGYATGGAT	ATCRGCACAYGTATCATAYAGYATGGATGTTTTAGTCCCCTTCGTTTTTGGGGTAGTCTAAATCCCCCTATAGTGAGTCGTATTAATTTC
L-II-49	CAYGTATCATAYAGYATGGATCACAGYA	CAYGTATCATAYAGYATGGATCACAGYAGTTTTAGTCCCCTTCGTTTTTGGGGTAGTCTAAATCCCCCTATAGTGAGTCGTATTAATTTC
L-II-50	CATAYAGYATGGATCACAGYAAGTGGGG	CATAYAGYATGGATCACAGYAAGTGGGGGTTTTAGTCCCCTTCGTTTTTGGGGTAGTCTAAATCCCCCTATAGTGAGTCGTATTAATTTC

## Sheet: L-IV
DISTRIBUTION STATEMENT A. Approved for public release: distribution unlimited.
L target lineage IV crRNA sequences
Name	Spacer sequence	Full crRNA template with T7 promotor
L-IV-1	AGGGARAGYAAYTCRGARGCACTYAGTA	AGGGARAGYAAYTCRGARGCACTYAGTAGTTTTAGTCCCCTTCGTTTTTGGGGTAGTCTAAATCCCCCTATAGTGAGTCGTATTAATTTC
L-IV-2	GYAAYTCRGARGCACTYAGTAARGCYYT	GYAAYTCRGARGCACTYAGTAARGCYYTGTTTTAGTCCCCTTCGTTTTTGGGGTAGTCTAAATCCCCCTATAGTGAGTCGTATTAATTTC
L-IV-3	RGARGCACTYAGTAARGCYYTRTCAYTR	RGARGCACTYAGTAARGCYYTRTCAYTRGTTTTAGTCCCCTTCGTTTTTGGGGTAGTCTAAATCCCCCTATAGTGAGTCGTATTAATTTC
L-IV-4	CTYAGTAARGCYYTRTCAYTRACAAAYT	CTYAGTAARGCYYTRTCAYTRACAAAYTGTTTTAGTCCCCTTCGTTTTTGGGGTAGTCTAAATCCCCCTATAGTGAGTCGTATTAATTTC
L-IV-5	ARGCYYTRTCAYTRACAAAYTGYACYAC	ARGCYYTRTCAYTRACAAAYTGYACYACGTTTTAGTCCCCTTCGTTTTTGGGGTAGTCTAAATCCCCCTATAGTGAGTCGTATTAATTTC
L-IV-6	RTCAYTRACAAAYTGYACYACYGCAATG	RTCAYTRACAAAYTGYACYACYGCAATGGTTTTAGTCCCCTTCGTTTTTGGGGTAGTCTAAATCCCCCTATAGTGAGTCGTATTAATTTC
L-IV-7	ACAAAYTGYACYACYGCAATGYTRAARA	ACAAAYTGYACYACYGCAATGYTRAARAGTTTTAGTCCCCTTCGTTTTTGGGGTAGTCTAAATCCCCCTATAGTGAGTCGTATTAATTTC
L-IV-8	GYACYACYGCAATGYTRAARAAYYTRTG	GYACYACYGCAATGYTRAARAAYYTRTGGTTTTAGTCCCCTTCGTTTTTGGGGTAGTCTAAATCCCCCTATAGTGAGTCGTATTAATTTC
L-IV-9	YGCAATGYTRAARAAYYTRTGYTTYTAY	YGCAATGYTRAARAAYYTRTGYTTYTAYGTTTTAGTCCCCTTCGTTTTTGGGGTAGTCTAAATCCCCCTATAGTGAGTCGTATTAATTTC
L-IV-10	YTRAARAAYYTRTGYTTYTAYAGYCARG	YTRAARAAYYTRTGYTTYTAYAGYCARGGTTTTAGTCCCCTTCGTTTTTGGGGTAGTCTAAATCCCCCTATAGTGAGTCGTATTAATTTC
L-IV-11	AYYTRTGYTTYTAYAGYCARGARTCRCC	AYYTRTGYTTYTAYAGYCARGARTCRCCGTTTTAGTCCCCTTCGTTTTTGGGGTAGTCTAAATCCCCCTATAGTGAGTCGTATTAATTTC
L-IV-12	YTTYTAYAGYCARGARTCRCCACARTCY	YTTYTAYAGYCARGARTCRCCACARTCYGTTTTAGTCCCCTTCGTTTTTGGGGTAGTCTAAATCCCCCTATAGTGAGTCGTATTAATTTC
L-IV-13	AGYCARGARTCRCCACARTCYTAYRAYT	AGYCARGARTCRCCACARTCYTAYRAYTGTTTTAGTCCCCTTCGTTTTTGGGGTAGTCTAAATCCCCCTATAGTGAGTCGTATTAATTTC
L-IV-14	ARTCRCCACARTCYTAYRAYTCYGTRGG	ARTCRCCACARTCYTAYRAYTCYGTRGGGTTTTAGTCCCCTTCGTTTTTGGGGTAGTCTAAATCCCCCTATAGTGAGTCGTATTAATTTC
L-IV-15	ACARTCYTAYRAYTCYGTRGGRCCTGAY	ACARTCYTAYRAYTCYGTRGGRCCTGAYGTTTTAGTCCCCTTCGTTTTTGGGGTAGTCTAAATCCCCCTATAGTGAGTCGTATTAATTTC
L-IV-16	TAYRAYTCYGTRGGRCCTGAYACRGGRA	TAYRAYTCYGTRGGRCCTGAYACRGGRAGTTTTAGTCCCCTTCGTTTTTGGGGTAGTCTAAATCCCCCTATAGTGAGTCGTATTAATTTC
L-IV-17	CYGTRGGRCCTGAYACRGGRAGRCTYAA	CYGTRGGRCCTGAYACRGGRAGRCTYAAGTTTTAGTCCCCTTCGTTTTTGGGGTAGTCTAAATCCCCCTATAGTGAGTCGTATTAATTTC
L-IV-18	RCCTGAYACRGGRAGRCTYAARTTYTCY	RCCTGAYACRGGRAGRCTYAARTTYTCYGTTTTAGTCCCCTTCGTTTTTGGGGTAGTCTAAATCCCCCTATAGTGAGTCGTATTAATTTC
L-IV-19	ACRGGRAGRCTYAARTTYTCYTTRTCAT	ACRGGRAGRCTYAARTTYTCYTTRTCATGTTTTAGTCCCCTTCGTTTTTGGGGTAGTCTAAATCCCCCTATAGTGAGTCGTATTAATTTC
L-IV-20	GRCTYAARTTYTCYTTRTCATAYAARGA	GRCTYAARTTYTCYTTRTCATAYAARGAGTTTTAGTCCCCTTCGTTTTTGGGGTAGTCTAAATCCCCCTATAGTGAGTCGTATTAATTTC
L-IV-21	RTTYTCYTTRTCATAYAARGARCARGTR	RTTYTCYTTRTCATAYAARGARCARGTRGTTTTAGTCCCCTTCGTTTTTGGGGTAGTCTAAATCCCCCTATAGTGAGTCGTATTAATTTC
L-IV-22	TTRTCATAYAARGARCARGTRGGYGGYA	TTRTCATAYAARGARCARGTRGGYGGYAGTTTTAGTCCCCTTCGTTTTTGGGGTAGTCTAAATCCCCCTATAGTGAGTCGTATTAATTTC
L-IV-23	AYAARGARCARGTRGGYGGYAAYAGRGA	AYAARGARCARGTRGGYGGYAAYAGRGAGTTTTAGTCCCCTTCGTTTTTGGGGTAGTCTAAATCCCCCTATAGTGAGTCGTATTAATTTC
L-IV-24	RCARGTRGGYGGYAAYAGRGARYTRTAY	RCARGTRGGYGGYAAYAGRGARYTRTAYGTTTTAGTCCCCTTCGTTTTTGGGGTAGTCTAAATCCCCCTATAGTGAGTCGTATTAATTTC
L-IV-25	GGYGGYAAYAGRGARYTRTAYATYGGTG	GGYGGYAAYAGRGARYTRTAYATYGGTGGTTTTAGTCCCCTTCGTTTTTGGGGTAGTCTAAATCCCCCTATAGTGAGTCGTATTAATTTC
L-IV-26	AYAGRGARYTRTAYATYGGTGAYCTYAG	AYAGRGARYTRTAYATYGGTGAYCTYAGGTTTTAGTCCCCTTCGTTTTTGGGGTAGTCTAAATCCCCCTATAGTGAGTCGTATTAATTTC
L-IV-27	RYTRTAYATYGGTGAYCTYAGRACRAAR	RYTRTAYATYGGTGAYCTYAGRACRAARGTTTTAGTCCCCTTCGTTTTTGGGGTAGTCTAAATCCCCCTATAGTGAGTCGTATTAATTTC
L-IV-28	ATYGGTGAYCTYAGRACRAARATGTTYA	ATYGGTGAYCTYAGRACRAARATGTTYAGTTTTAGTCCCCTTCGTTTTTGGGGTAGTCTAAATCCCCCTATAGTGAGTCGTATTAATTTC
L-IV-29	AYCTYAGRACRAARATGTTYACYAGRCT	AYCTYAGRACRAARATGTTYACYAGRCTGTTTTAGTCCCCTTCGTTTTTGGGGTAGTCTAAATCCCCCTATAGTGAGTCGTATTAATTTC
L-IV-30	RACRAARATGTTYACYAGRCTYATAGAR	RACRAARATGTTYACYAGRCTYATAGARGTTTTAGTCCCCTTCGTTTTTGGGGTAGTCTAAATCCCCCTATAGTGAGTCGTATTAATTTC
L-IV-31	ATGTTYACYAGRCTYATAGARGATTAYT	ATGTTYACYAGRCTYATAGARGATTAYTGTTTTAGTCCCCTTCGTTTTTGGGGTAGTCTAAATCCCCCTATAGTGAGTCGTATTAATTTC
L-IV-32	CYAGRCTYATAGARGATTAYTTYGAAGC	CYAGRCTYATAGARGATTAYTTYGAAGCGTTTTAGTCCCCTTCGTTTTTGGGGTAGTCTAAATCCCCCTATAGTGAGTCGTATTAATTTC
L-IV-33	YATAGARGATTAYTTYGAAGCYYTAAGY	YATAGARGATTAYTTYGAAGCYYTAAGYGTTTTAGTCCCCTTCGTTTTTGGGGTAGTCTAAATCCCCCTATAGTGAGTCGTATTAATTTC
L-IV-34	GATTAYTTYGAAGCYYTAAGYYTRCAGY	GATTAYTTYGAAGCYYTAAGYYTRCAGYGTTTTAGTCCCCTTCGTTTTTGGGGTAGTCTAAATCCCCCTATAGTGAGTCGTATTAATTTC
L-IV-35	TYGAAGCYYTAAGYYTRCAGYTRTCRGG	TYGAAGCYYTAAGYYTRCAGYTRTCRGGGTTTTAGTCCCCTTCGTTTTTGGGGTAGTCTAAATCCCCCTATAGTGAGTCGTATTAATTTC
L-IV-36	YYTAAGYYTRCAGYTRTCRGGRAGYTGY	YYTAAGYYTRCAGYTRTCRGGRAGYTGYGTTTTAGTCCCCTTCGTTTTTGGGGTAGTCTAAATCCCCCTATAGTGAGTCGTATTAATTTC
L-IV-37	YTRCAGYTRTCRGGRAGYTGYYTRAAYA	YTRCAGYTRTCRGGRAGYTGYYTRAAYAGTTTTAGTCCCCTTCGTTTTTGGGGTAGTCTAAATCCCCCTATAGTGAGTCGTATTAATTTC
L-IV-38	TRTCRGGRAGYTGYYTRAAYAAYGARAA	TRTCRGGRAGYTGYYTRAAYAAYGARAAGTTTTAGTCCCCTTCGTTTTTGGGGTAGTCTAAATCCCCCTATAGTGAGTCGTATTAATTTC
L-IV-39	RAGYTGYYTRAAYAAYGARAARGAATTT	RAGYTGYYTRAAYAAYGARAARGAATTTGTTTTAGTCCCCTTCGTTTTTGGGGTAGTCTAAATCCCCCTATAGTGAGTCGTATTAATTTC
L-IV-40	YTRAAYAAYGARAARGAATTTGARAAYG	YTRAAYAAYGARAARGAATTTGARAAYGGTTTTAGTCCCCTTCGTTTTTGGGGTAGTCTAAATCCCCCTATAGTGAGTCGTATTAATTTC
L-IV-41	AYGARAARGAATTTGARAAYGCYATCCT	AYGARAARGAATTTGARAAYGCYATCCTGTTTTAGTCCCCTTCGTTTTTGGGGTAGTCTAAATCCCCCTATAGTGAGTCGTATTAATTTC
L-IV-42	RGAATTTGARAAYGCYATCCTTTCCATG	RGAATTTGARAAYGCYATCCTTTCCATGGTTTTAGTCCCCTTCGTTTTTGGGGTAGTCTAAATCCCCCTATAGTGAGTCGTATTAATTTC
L-IV-43	GARAAYGCYATCCTTTCCATGAARYTRA	GARAAYGCYATCCTTTCCATGAARYTRAGTTTTAGTCCCCTTCGTTTTTGGGGTAGTCTAAATCCCCCTATAGTGAGTCGTATTAATTTC
L-IV-44	CYATCCTTTCCATGAARYTRAATGTTTC	CYATCCTTTCCATGAARYTRAATGTTTCGTTTTAGTCCCCTTCGTTTTTGGGGTAGTCTAAATCCCCCTATAGTGAGTCGTATTAATTTC
L-IV-45	TTCCATGAARYTRAATGTTTCRYTRGCA	TTCCATGAARYTRAATGTTTCRYTRGCAGTTTTAGTCCCCTTCGTTTTTGGGGTAGTCTAAATCCCCCTATAGTGAGTCGTATTAATTTC
L-IV-46	AARYTRAATGTTTCRYTRGCACAYGTCT	AARYTRAATGTTTCRYTRGCACAYGTCTGTTTTAGTCCCCTTCGTTTTTGGGGTAGTCTAAATCCCCCTATAGTGAGTCGTATTAATTTC
L-IV-47	ATGTTTCRYTRGCACAYGTCTCYTATAG	ATGTTTCRYTRGCACAYGTCTCYTATAGGTTTTAGTCCCCTTCGTTTTTGGGGTAGTCTAAATCCCCCTATAGTGAGTCGTATTAATTTC
L-IV-48	AYTRGCACAYGTCTCYTATAGTATGGAY	AYTRGCACAYGTCTCYTATAGTATGGAYGTTTTAGTCCCCTTCGTTTTTGGGGTAGTCTAAATCCCCCTATAGTGAGTCGTATTAATTTC
L-IV-49	CAYGTCTCYTATAGTATGGAYCAYAGTA	CAYGTCTCYTATAGTATGGAYCAYAGTAGTTTTAGTCCCCTTCGTTTTTGGGGTAGTCTAAATCCCCCTATAGTGAGTCGTATTAATTTC
L-IV-50	CYTATAGTATGGAYCAYAGTAARTGGGG	CYTATAGTATGGAYCAYAGTAARTGGGGGTTTTAGTCCCCTTCGTTTTTGGGGTAGTCTAAATCCCCCTATAGTGAGTCGTATTAATTTC

## Sheet: GPC-II
DISTRIBUTION STATEMENT A. Approved for public release: distribution unlimited.
GPC target lineage II crRNA sequences
Name	Spacer sequence	Full crRNA template with T7 promotor
GPC-II-1	AACCTYTCTGATGCACAYAARARGAATC	AACCTYTCTGATGCACAYAARARGAATCGTTTTAGTCCCCTTCGTTTTTGGGGTAGTCTAAATCCCCCTATAGTGAGTCGTATTAATTTC
GPC-II-2	CTGATGCACAYAARARGAATCTYTATGA	CTGATGCACAYAARARGAATCTYTATGAGTTTTAGTCCCCTTCGTTTTTGGGGTAGTCTAAATCCCCCTATAGTGAGTCGTATTAATTTC
GPC-II-3	ACAYAARARGAATCTYTATGAYCATGCY	ACAYAARARGAATCTYTATGAYCATGCYGTTTTAGTCCCCTTCGTTTTTGGGGTAGTCTAAATCCCCCTATAGTGAGTCGTATTAATTTC
GPC-II-4	ARGAATCTYTATGAYCATGCYYTRATGA	ARGAATCTYTATGAYCATGCYYTRATGAGTTTTAGTCCCCTTCGTTTTTGGGGTAGTCTAAATCCCCCTATAGTGAGTCGTATTAATTTC
GPC-II-5	TYTATGAYCATGCYYTRATGAGYATCAT	TYTATGAYCATGCYYTRATGAGYATCATGTTTTAGTCCCCTTCGTTTTTGGGGTAGTCTAAATCCCCCTATAGTGAGTCGTATTAATTTC
GPC-II-6	YCATGCYYTRATGAGYATCATYTCAACY	YCATGCYYTRATGAGYATCATYTCAACYGTTTTAGTCCCCTTCGTTTTTGGGGTAGTCTAAATCCCCCTATAGTGAGTCGTATTAATTTC
GPC-II-7	YTRATGAGYATCATYTCAACYTTYCAYT	YTRATGAGYATCATYTCAACYTTYCAYTGTTTTAGTCCCCTTCGTTTTTGGGGTAGTCTAAATCCCCCTATAGTGAGTCGTATTAATTTC
GPC-II-8	GYATCATYTCAACYTTYCAYTTATCYAT	GYATCATYTCAACYTTYCAYTTATCYATGTTTTAGTCCCCTTCGTTTTTGGGGTAGTCTAAATCCCCCTATAGTGAGTCGTATTAATTTC
GPC-II-9	YTCAACYTTYCAYTTATCYATTCCYAAY	YTCAACYTTYCAYTTATCYATTCCYAAYGTTTTAGTCCCCTTCGTTTTTGGGGTAGTCTAAATCCCCCTATAGTGAGTCGTATTAATTTC
GPC-II-10	TTYCAYTTATCYATTCCYAAYTTTAATC	TTYCAYTTATCYATTCCYAAYTTTAATCGTTTTAGTCCCCTTCGTTTTTGGGGTAGTCTAAATCCCCCTATAGTGAGTCGTATTAATTTC
GPC-II-11	TATCYATTCCYAAYTTTAATCAGTATGA	TATCYATTCCYAAYTTTAATCAGTATGAGTTTTAGTCCCCTTCGTTTTTGGGGTAGTCTAAATCCCCCTATAGTGAGTCGTATTAATTTC
GPC-II-12	TCCYAAYTTTAATCAGTATGAAGCAATG	TCCYAAYTTTAATCAGTATGAAGCAATGGTTTTAGTCCCCTTCGTTTTTGGGGTAGTCTAAATCCCCCTATAGTGAGTCGTATTAATTTC
GPC-II-13	TTTAATCAGTATGAAGCAATGAGYTGTG	TTTAATCAGTATGAAGCAATGAGYTGTGGTTTTAGTCCCCTTCGTTTTTGGGGTAGTCTAAATCCCCCTATAGTGAGTCGTATTAATTTC
GPC-II-14	AGTATGAAGCAATGAGYTGTGACTTYAA	AGTATGAAGCAATGAGYTGTGACTTYAAGTTTTAGTCCCCTTCGTTTTTGGGGTAGTCTAAATCCCCCTATAGTGAGTCGTATTAATTTC
GPC-II-15	AGCAATGAGYTGTGACTTYAATGGRGGG	AGCAATGAGYTGTGACTTYAATGGRGGGGTTTTAGTCCCCTTCGTTTTTGGGGTAGTCTAAATCCCCCTATAGTGAGTCGTATTAATTTC
GPC-II-16	AGYTGTGACTTYAATGGRGGGAARATAA	AGYTGTGACTTYAATGGRGGGAARATAAGTTTTAGTCCCCTTCGTTTTTGGGGTAGTCTAAATCCCCCTATAGTGAGTCGTATTAATTTC
GPC-II-17	ACTTYAATGGRGGGAARATAAGTGTTCA	ACTTYAATGGRGGGAARATAAGTGTTCAGTTTTAGTCCCCTTCGTTTTTGGGGTAGTCTAAATCCCCCTATAGTGAGTCGTATTAATTTC
GPC-II-18	TGGRGGGAARATAAGTGTTCARTACAAY	TGGRGGGAARATAAGTGTTCARTACAAYGTTTTAGTCCCCTTCGTTTTTGGGGTAGTCTAAATCCCCCTATAGTGAGTCGTATTAATTTC
GPC-II-19	AARATAAGTGTTCARTACAAYCTYAGYC	AARATAAGTGTTCARTACAAYCTYAGYCGTTTTAGTCCCCTTCGTTTTTGGGGTAGTCTAAATCCCCCTATAGTGAGTCGTATTAATTTC
GPC-II-20	GTGTTCARTACAAYCTYAGYCAYRCYTA	GTGTTCARTACAAYCTYAGYCAYRCYTAGTTTTAGTCCCCTTCGTTTTTGGGGTAGTCTAAATCCCCCTATAGTGAGTCGTATTAATTTC
GPC-II-21	RTACAAYCTYAGYCAYRCYTATGCTGTR	RTACAAYCTYAGYCAYRCYTATGCTGTRGTTTTAGTCCCCTTCGTTTTTGGGGTAGTCTAAATCCCCCTATAGTGAGTCGTATTAATTTC
GPC-II-22	CTYAGYCAYRCYTATGCTGTRGATGCAG	CTYAGYCAYRCYTATGCTGTRGATGCAGGTTTTAGTCCCCTTCGTTTTTGGGGTAGTCTAAATCCCCCTATAGTGAGTCGTATTAATTTC
GPC-II-23	AYRCYTATGCTGTRGATGCAGCYAACCA	AYRCYTATGCTGTRGATGCAGCYAACCAGTTTTAGTCCCCTTCGTTTTTGGGGTAGTCTAAATCCCCCTATAGTGAGTCGTATTAATTTC
GPC-II-24	TGCTGTRGATGCAGCYAACCACTGTGGG	TGCTGTRGATGCAGCYAACCACTGTGGGGTTTTAGTCCCCTTCGTTTTTGGGGTAGTCTAAATCCCCCTATAGTGAGTCGTATTAATTTC
GPC-II-25	GATGCAGCYAACCACTGTGGGACYATYG	GATGCAGCYAACCACTGTGGGACYATYGGTTTTAGTCCCCTTCGTTTTTGGGGTAGTCTAAATCCCCCTATAGTGAGTCGTATTAATTTC
GPC-II-26	CYAACCACTGTGGGACYATYGCCAAYGG	CYAACCACTGTGGGACYATYGCCAAYGGGTTTTAGTCCCCTTCGTTTTTGGGGTAGTCTAAATCCCCCTATAGTGAGTCGTATTAATTTC
GPC-II-27	CTGTGGGACYATYGCCAAYGGYGTYCTT	CTGTGGGACYATYGCCAAYGGYGTYCTTGTTTTAGTCCCCTTCGTTTTTGGGGTAGTCTAAATCCCCCTATAGTGAGTCGTATTAATTTC

## Sheet: GPC-IV
DISTRIBUTION STATEMENT A. Approved for public release: distribution unlimited.
GPC target lineage IV crRNA sequences
Name	Spacer sequence	Full crRNA template with T7 promotor
GPC-IV-1	TTTTGGTTGCGCAATCYAAGYRTCCYAY	TTTTGGTTGCGCAATCYAAGYRTCCYAYGTTTTAGTCCCCTTCGTTTTTGGGGTAGTCTAAATCCCCCTATAGTGAGTCGTATTAATTTC
GPC-IV-2	TGCGCAATCYAAGYRTCCYAYTYAAAAT	TGCGCAATCYAAGYRTCCYAYTYAAAATGTTTTAGTCCCCTTCGTTTTTGGGGTAGTCTAAATCCCCCTATAGTGAGTCGTATTAATTTC
GPC-IV-3	TCYAAGYRTCCYAYTYAAAATGGGACAR	TCYAAGYRTCCYAYTYAAAATGGGACARGTTTTAGTCCCCTTCGTTTTTGGGGTAGTCTAAATCCCCCTATAGTGAGTCGTATTAATTTC
GPC-IV-4	RTCCYAYTYAAAATGGGACARATAGTGA	RTCCYAYTYAAAATGGGACARATAGTGAGTTTTAGTCCCCTTCGTTTTTGGGGTAGTCTAAATCCCCCTATAGTGAGTCGTATTAATTTC
GPC-IV-5	TYAAAATGGGACARATAGTGACATTYTT	TYAAAATGGGACARATAGTGACATTYTTGTTTTAGTCCCCTTCGTTTTTGGGGTAGTCTAAATCCCCCTATAGTGAGTCGTATTAATTTC
GPC-IV-6	GGGACARATAGTGACATTYTTCCAGGAR	GGGACARATAGTGACATTYTTCCAGGARGTTTTAGTCCCCTTCGTTTTTGGGGTAGTCTAAATCCCCCTATAGTGAGTCGTATTAATTTC
GPC-IV-7	ATAGTGACATTYTTCCAGGARGTGCCYC	ATAGTGACATTYTTCCAGGARGTGCCYCGTTTTAGTCCCCTTCGTTTTTGGGGTAGTCTAAATCCCCCTATAGTGAGTCGTATTAATTTC
GPC-IV-8	CATTYTTCCAGGARGTGCCYCATGTAAT	CATTYTTCCAGGARGTGCCYCATGTAATGTTTTAGTCCCCTTCGTTTTTGGGGTAGTCTAAATCCCCCTATAGTGAGTCGTATTAATTTC
GPC-IV-9	CCAGGARGTGCCYCATGTAATAGARGAG	CCAGGARGTGCCYCATGTAATAGARGAGGTTTTAGTCCCCTTCGTTTTTGGGGTAGTCTAAATCCCCCTATAGTGAGTCGTATTAATTTC
GPC-IV-10	GTGCCYCATGTAATAGARGAGGTGATGA	GTGCCYCATGTAATAGARGAGGTGATGAGTTTTAGTCCCCTTCGTTTTTGGGGTAGTCTAAATCCCCCTATAGTGAGTCGTATTAATTTC
GPC-IV-11	ATGTAATAGARGAGGTGATGAACATTGT	ATGTAATAGARGAGGTGATGAACATTGTGTTTTAGTCCCCTTCGTTTTTGGGGTAGTCTAAATCCCCCTATAGTGAGTCGTATTAATTTC
GPC-IV-12	AGARGAGGTGATGAACATTGTTCTCATR	AGARGAGGTGATGAACATTGTTCTCATRGTTTTAGTCCCCTTCGTTTTTGGGGTAGTCTAAATCCCCCTATAGTGAGTCGTATTAATTTC
GPC-IV-13	GTGATGAACATTGTTCTCATRGCAYTRT	GTGATGAACATTGTTCTCATRGCAYTRTGTTTTAGTCCCCTTCGTTTTTGGGGTAGTCTAAATCCCCCTATAGTGAGTCGTATTAATTTC
GPC-IV-14	ACATTGTTCTCATRGCAYTRTCYATTYT	ACATTGTTCTCATRGCAYTRTCYATTYTGTTTTAGTCCCCTTCGTTTTTGGGGTAGTCTAAATCCCCCTATAGTGAGTCGTATTAATTTC
GPC-IV-15	TCTCATRGCAYTRTCYATTYTRGCAGTG	TCTCATRGCAYTRTCYATTYTRGCAGTGGTTTTAGTCCCCTTCGTTTTTGGGGTAGTCTAAATCCCCCTATAGTGAGTCGTATTAATTTC
GPC-IV-16	GCAYTRTCYATTYTRGCAGTGYTGAARG	GCAYTRTCYATTYTRGCAGTGYTGAARGGTTTTAGTCCCCTTCGTTTTTGGGGTAGTCTAAATCCCCCTATAGTGAGTCGTATTAATTTC
GPC-IV-17	CYATTYTRGCAGTGYTGAARGGTYTGTA	CYATTYTRGCAGTGYTGAARGGTYTGTAGTTTTAGTCCCCTTCGTTTTTGGGGTAGTCTAAATCCCCCTATAGTGAGTCGTATTAATTTC
GPC-IV-18	RGCAGTGYTGAARGGTYTGTACAAYYTT	RGCAGTGYTGAARGGTYTGTACAAYYTTGTTTTAGTCCCCTTCGTTTTTGGGGTAGTCTAAATCCCCCTATAGTGAGTCGTATTAATTTC
GPC-IV-19	YTGAARGGTYTGTACAAYYTTGCAACAT	YTGAARGGTYTGTACAAYYTTGCAACATGTTTTAGTCCCCTTCGTTTTTGGGGTAGTCTAAATCCCCCTATAGTGAGTCGTATTAATTTC
GPC-IV-20	GTYTGTACAAYYTTGCAACATGYGGCCT	GTYTGTACAAYYTTGCAACATGYGGCCTGTTTTAGTCCCCTTCGTTTTTGGGGTAGTCTAAATCCCCCTATAGTGAGTCGTATTAATTTC
GPC-IV-21	CAAYYTTGCAACATGYGGCCTYRTTGGY	CAAYYTTGCAACATGYGGCCTYRTTGGYGTTTTAGTCCCCTTCGTTTTTGGGGTAGTCTAAATCCCCCTATAGTGAGTCGTATTAATTTC
GPC-IV-22	GCAACATGYGGCCTYRTTGGYTTRRTYA	GCAACATGYGGCCTYRTTGGYTTRRTYAGTTTTAGTCCCCTTCGTTTTTGGGGTAGTCTAAATCCCCCTATAGTGAGTCGTATTAATTTC
GPC-IV-23	GYGGCCTYRTTGGYTTRRTYAGYTTYCT	GYGGCCTYRTTGGYTTRRTYAGYTTYCTGTTTTAGTCCCCTTCGTTTTTGGGGTAGTCTAAATCCCCCTATAGTGAGTCGTATTAATTTC
GPC-IV-24	YRTTGGYTTRRTYAGYTTYCTYYTRYTG	YRTTGGYTTRRTYAGYTTYCTYYTRYTGGTTTTAGTCCCCTTCGTTTTTGGGGTAGTCTAAATCCCCCTATAGTGAGTCGTATTAATTTC
GPC-IV-25	TTRRTYAGYTTYCTYYTRYTGTGTGGYA	TTRRTYAGYTTYCTYYTRYTGTGTGGYAGTTTTAGTCCCCTTCGTTTTTGGGGTAGTCTAAATCCCCCTATAGTGAGTCGTATTAATTTC
GPC-IV-26	GYTTYCTYYTRYTGTGTGGYAGRTCYTG	GYTTYCTYYTRYTGTGTGGYAGRTCYTGGTTTTAGTCCCCTTCGTTTTTGGGGTAGTCTAAATCCCCCTATAGTGAGTCGTATTAATTTC
GPC-IV-27	YYTRYTGTGTGGYAGRTCYTGYTCAACY	YYTRYTGTGTGGYAGRTCYTGYTCAACYGTTTTAGTCCCCTTCGTTTTTGGGGTAGTCTAAATCCCCCTATAGTGAGTCGTATTAATTTC
GPC-IV-28	TGTGGYAGRTCYTGYTCAACYARYCTTT	TGTGGYAGRTCYTGYTCAACYARYCTTTGTTTTAGTCCCCTTCGTTTTTGGGGTAGTCTAAATCCCCCTATAGTGAGTCGTATTAATTTC
GPC-IV-29	GRTCYTGYTCAACYARYCTTTAYAARGG	GRTCYTGYTCAACYARYCTTTAYAARGGGTTTTAGTCCCCTTCGTTTTTGGGGTAGTCTAAATCCCCCTATAGTGAGTCGTATTAATTTC
GPC-IV-30	YTCAACYARYCTTTAYAARGGRGTYTAT	YTCAACYARYCTTTAYAARGGRGTYTATGTTTTAGTCCCCTTCGTTTTTGGGGTAGTCTAAATCCCCCTATAGTGAGTCGTATTAATTTC
GPC-IV-31	ARYCTTTAYAARGGRGTYTATGAGCTTC	ARYCTTTAYAARGGRGTYTATGAGCTTCGTTTTAGTCCCCTTCGTTTTTGGGGTAGTCTAAATCCCCCTATAGTGAGTCGTATTAATTTC
GPC-IV-32	AYAARGGRGTYTATGAGCTTCAGACTYT	AYAARGGRGTYTATGAGCTTCAGACTYTGTTTTAGTCCCCTTCGTTTTTGGGGTAGTCTAAATCCCCCTATAGTGAGTCGTATTAATTTC
GPC-IV-33	RGTYTATGAGCTTCAGACTYTRGARYTR	RGTYTATGAGCTTCAGACTYTRGARYTRGTTTTAGTCCCCTTCGTTTTTGGGGTAGTCTAAATCCCCCTATAGTGAGTCGTATTAATTTC
GPC-IV-34	GAGCTTCAGACTYTRGARYTRAACATGG	GAGCTTCAGACTYTRGARYTRAACATGGGTTTTAGTCCCCTTCGTTTTTGGGGTAGTCTAAATCCCCCTATAGTGAGTCGTATTAATTTC
GPC-IV-35	AGACTYTRGARYTRAACATGGARACACT	AGACTYTRGARYTRAACATGGARACACTGTTTTAGTCCCCTTCGTTTTTGGGGTAGTCTAAATCCCCCTATAGTGAGTCGTATTAATTTC
GPC-IV-36	RGARYTRAACATGGARACACTCAAYATG	RGARYTRAACATGGARACACTCAAYATGGTTTTAGTCCCCTTCGTTTTTGGGGTAGTCTAAATCCCCCTATAGTGAGTCGTATTAATTTC
GPC-IV-37	AACATGGARACACTCAAYATGACCATGC	AACATGGARACACTCAAYATGACCATGCGTTTTAGTCCCCTTCGTTTTTGGGGTAGTCTAAATCCCCCTATAGTGAGTCGTATTAATTTC

## Sheet: Primers
DISTRIBUTION STATEMENT A. Approved for public release: distribution unlimited.
Primers for GPC and L target sequence amplification
Gene-Lineage	Primer name	Sequence
L-II	LVIIL-F	gaaatTAATACGACTCACTATAgggTCAATTTTRTTRRTGATGAATGG
	LVIIL-R	TGCATATGCCATGTYARTAATGTTGA
L-IV	LVIVL-F	gaaatTAATACGACTCACTATAgggAGAATYAGTGAAAGGGARAGCAATTC
	LVIVL-R	CACATCATTGGTCCCCATTTACTRTGATC
GPC-II	LVIIGPC-F	gaaatTAATACGACTCACTATAgggACATGGCAARCCTYAAYATGACRATG
	LVIIGPC-R	GAAAACTGRCAGTGATCTTCCCARGT
GPC-IV	LVIVGPC-F	gaaatTAATACGACTCACTATAgggACCGGGGATCCTAGGCATTT
	LVIVGPC-R	GTTCTTTGTGCAGGAMAGGGGCATKGTCAT

## Sheet: Target templates and primers
DISTRIBUTION STATEMENT A. Approved for public release: distribution unlimited.
Target template DNA sequences
LASV lineage/Species	Isolate	Accesion #	Length	Sequence
L_I	Pinneo-NIG-1969	KM822127	714	CAGTTGTAACCAGGACTTATTCAGATCAGGAATATTTCCTGTGTTTCAAATCAATTCTCTTGTTGATGAATGGCAACAGGTTGATGGGGAGGTATACCCACTATAAGTCGAAGTGTCTCAATTTCAAATTTGACACAGACAAACTGTCAACCGACACTAGAATAAGTGAAAGAGAGAGCAACTCCGAAGCACTTAGTAAAGCACTCTCACTAACAAATTGCACAACTGCCATGTTGAAAAATCTGTGTTTTTATAGCCAGGAATCTCCACAATCATTCAACTCAGTTGGTCCTGATACAGGGAGACTAAAATTCTCGCTGTCATACAAAGAGCAGGTTGGAGGTAATAGAGAACTTTATATTGGAGACCTTAGGACCAAAATGTTCACAAGATTGATAG…
L_II	LASV0217-DELTA-2018	MH887993	714	CAGTGGTGACAAGGACTTTTTTGGACCAAGAATATTTCCAGTGCTTTAAGTCAATCTTGTTAGTGATGAATGGAAACAAACTGATGGGAAGATACTCTCATTATAAGAGTAAGTGTCTGAACTTTAAATTTGATACAGGAAGGTTGGCTGATGATGTTAGGATAAGTGAGCGTGAAAGTAATTCTGAAGCACTCAGCAAGGCTTTGTCCCTAACTAACTGCACTACAGCAATGTTGAAAAACCTGTGTTTTTACAGTCAAGAATCACCTCAATCTTATAATTCAACTGGCCCTGACACCGGTAGACTAAAATTTTCTCTGTCTTACAAGGAGCAGGTGGGAGGCAATAGAGAGTTGTATATTGGAGATTTAAGGACAAAGATGTTCACAAGGCTCATCG…
L_II	Nig08-A47	GU481079	714	CAGTGGTGACTAGGACCTTTTTGGACCAAGAATATTTCCAGTGCTTTAAGTCAATTTTGTTGATGATGAATGGGAATAAGCTGATGGGAAGATACTCTCATTATAAGAGTAAGTGTCTGAACTTTAAATTTGACACAGGAAGATTAGCTGATGATGTCAGGATAAGTGAACGTGAGAGTAATTCTGAAGCACTTAGCAAGGCCTTATCCCTAACCAATTGTACTACAGCAATGTTAAAAAACTTGTGTTTTTACAGCCAGGAATCGCCTCAATCTTATAATTCAACTGGCCCTGATACTGGTAGATTGAAATTTTCTTTGTCTTACAAGGAACAAGTGGGAGGCAATAGAGAGTTGTACATCGGAGATTTGAGGACAAAGATGTTCACGAGGCTCATCG…
L_III	CSF	AH012598	714	CTGTAGCAACAAGAACATATCTTGACTGTGAATTTTTCCAGTGTTTCAAATCAATATTGTTACTGATGAACGGAAATAAGCTTATGGGCAAATACTCCCACTATAAGTCCAGGTGCCTAAACTTCAAATTTGACACTAACAAGCTCTCTGATGATGTGAGAATTAGTGAAAGGGAGAGCAATTCGGAAGCTCTTAGTAAGGCCCTGTCTTTGACAAACTGTACCACAGCAATGCTGAAGAATTTGTGTTTTTACAGTCAAGAATCACCACAGTCTTACAACTCCACTGGGCCTGATACAGGAAGACTAAAGTTCTCTTTATCTTATAAGGAGCAGGTTGGGGGCAACAGAGAGCTTTACATAGGGGACTTGAGGACAAAAATGTTTACAAGGTTAATTG…
L_III	ONM-314	KT992433	714	CTGTGGCCACAAGAACATATCTTGATTGTGAATTTTTTCAGTGTTTCAAGTCAATACTGTTATTAATGAACGGAAATAAACTTATGGGTAAGTATTCCCACTATAAATCTAAGTGCCTGAATTTCAAGTTTGACACCAACAAGCTTTCTGATGATGTGAGAATTAGTGAAAGAGAGAGCAATTCAGAAGCTCTCAGTAAGGCTCTGTCTTTAACAAACTGCACTACAGCAATGTTAAAGAACCTATGTTTTTATAGCCAGGAGTCACCACAGTCTTACAATTCTACTGGGCCTGATACAGGGAGGCTAAAGTTCTCTTTATCCTATAAAGAACAAGTTGGAGGTAACAGGGAACTTTACATAGGAGATTTAAGAACAAAAATGTTTACTAGGTTGATTG…
L_IV	Josiah-GPA	MW004546	714	CAGTGTCAACAAGGACATACTTTAACCATGAATACTTTCAGTGTTTTAAGTCCATACTCTTGATCATGAATGCGAATACACTTATGGGGAGGTACACTCATTATAAGTCAAGGAACCTTAATTTCAAGTTTGATATGGGTAAACTCTCTGATGATGTAAGAATTAGTGAAAGGGAGAGCAATTCAGAGGCACTTAGTAAGGCTCTGTCACTGACAAACTGTACCACAGCAATGTTAAAGAATTTGTGTTTTTATAGCCAAGAGTCGCCACAATCTTATGACTCAGTGGGACCTGATACAGGAAGGCTTAAGTTTTCTTTGTCATATAAAGAACAAGTGGGTGGTAACAGAGAATTATATATTGGTGATCTTAGAACAAAGATGTTTACTAGACTTATAG…
L_IV	Guinea-Faranah	KU978808	714	CAGTGGCAACAAGAACATATTTTGACCAGGAATACTTTCAATGTTTCAAATCTGTACTCTTAATTATGAACGCAAATGCACTCATGGGGAGGTACACTCATTACAAATCGAGGAATCTTAATTTTAAATTTGATATGGGCAGACTTTCCGATGATGTCAGAATTAGTGAGAGGGAGAGCAACTCAGAGGCACTCAGTAAAGCACTGTCATTGACAAATTGTACTACAGCAATGTTGAAAAATCTCTGTTTTTATAGTCAAGAATCACCACAGTCTTACAGTTCAACAGGACCTGACACAGGGAGGCTTAAGTTTTCCTTGTCATACAAGGAACAGGTTGGTGGCAACAGAGAGCTTTACATCGGTGATCTTAGGACAAAAATGTTCACTAGATTAATAG…
L_IV	Macenta	AY628200	714	CAGTGACAACAAGGACATATTTTGACCATGAGTACTTCCAATGTTTTAAGTCTATACTCTTGAAAATGAATGCAAACACACTAATGGGAAGGTACACTCATTACAAATCAAGAAATCTTAATTTTAAATTTGATATGGGCAAGCTTTCTGATGATGTCAGAATTAGTGAGAGAGAGAGTAACTCAGAGGCACTTAGTAAAGCTCTGTCATTGACTAATTGCACCACAGCAATGTTGAAGAATCTCTGTTTTTACAGCCAAGAGTCACCACAGTCTTATAATTCAGTAGGACCTGACACAGGGAGGCTAAAGTTCTCCTTGTCATATAAGGAGCAGGTTGGTGGTAACAGGGAGTTGTACATTGGTGACCTTAGGACAAAGATGTTCACTAGACTGATAG…
L_V	AV	FR832710	714	CTGTGACAACAAGGACATATTTTGAGCAAGAATATTTCCAGTGTTTTAAATCTGTACTTTTGATTATGAATGCAAATAAACTCATGGGAAAATATTCTCACTATAGGTCAAGAAATTTGAACTTTAAGTTTGACACAGGAAAACTGTCAGATGATGTAAGAATCAGTGAAAGGGAAAGCAATTCTGAGGCATTGAGCAAGGCCCTATCATTAACAAATTGTACTACTGCTATGTTAAAAAACCTTTGCTTTTATAGCCAAGAGTCACCACAATCCTACAATTCAGTGGGGCCTGATACAGGGCGATTAAAGTTCTCCTTATCATACAAGGAACAGGTTGGTGGTAACAGGGAGTTGTACATTGGTGATCTGAGGACCAAGATGTTCACAAGATTGATTG…
L_V	Soromba-R	KF478762	714	CTGTGACAACAAGGACATATTTTGAGCAAGAGTATTTCCAGTGTTTTAAATCTGTGCTTTTGATCATGAATGCAAATAAGCTCATGGGAAGATATACTCATTATAAGTCAAGGAATCTAAACTTTAAATTCGATATAGGCAAGCTCTCAGATGATGTCAGAATCAGTGAAAGAGAAAGCAATTCTGAAGCATTAAGCAAGGCCCTGTCACTAACAAGTTGCACCACTGCTATGTTAAAGAATCTTTGTTTTTACAGTCAAGAGTCACCACAATCTTACAATTCAGTGGGACCTGACACAGGGCGATTAAAATTCTCTTTGTCATATAAAGAGCAGGTAGGTGGTAACAGGGAATTGTACATTGGTGATTTAAGAACCAAGATGTTCACAAGATTAATTG…
L_VI	KAK-428	KT992435	714	CAGTGGCAAGCAGAACCTATCATGACTGTGAATATTTCCAATGTTTTAAATCATTACTACTGATGATGAATGGCAACAAACTAATGGGGAAGTACTCACATTATAAAACAAAGAATCTAAACTTCAAGTTTGACACTGGAAAGCTCTCTGATGATGTGAGGATCAGTGAGAGAGAAAGCAACTCCGAAGCATTGAGTAAAGCACTGTCACTAACAAATTGTACAACAGCAATGTTGAAGAATTTATGTTTTTACAGCCAAGAATCACCACAATCTTATGACTCTGTTGGGCCGGACACAGGTCGGCTTAAGTTCTCATTATCATATAAGGAGCAGGTTGGGGGCAATAGGGAGCTGTACATTGGGGATTTAAGGACAAAAATGTTTACTAGGCTGATAG…
L_VII	Togo/2016/7082	KU961972	714	CTGTTGTCACCAGAACGTACCTTGAAGCAGAATACTTTCAATGTTTCAAATCGATTTTATTAGTTATGAATGCCAATAAGCTCATGGGTAGGTATTCACATTATAGAACAAAGTGCCTGAATTTTAAATTTGACACTGGTAGGTTAACAGATGATGTTAGAATCAGTGAGAGAGAGAGCAATTCAGAAGCTCTCAGCAAGGCCCTTTCCTTGACTAACTGCACTACTGCTATGTTAAAGAACCTGTGCTTTTACAGCCAAGAGTCTCCCCAGTCATACAATTCAATTGGCCCTGACACTGGAAGGTTAAAGTTTTCATTATCCTACAAAGAGCAGGTTGGTGGCAACAGAGAGTTATACATTGGTGACTTAAGAACGAAAATGTTCACTAGGTTAATTG…
Mopeia	AN20410	AY772169	712	CTGTCTCCACCAGAACATTCAATGACCAGCAGTTTTTTCAGTGCTTCAAGTCACTACTTCTTCAGATGAATGCAGGGAAATTGGCTGGAAAATACAGCCATTACAAAAACAAATGCCTAAACTTCAAGATTGATAGAGAAAGGCTGATGAATGATGTTAGGATCAGTGAAAGAGAGAGCAATTCTGAGGCATTAGGTAAAGCACTGTCATTGACAAATTGTACAACTGCAGTTCTAAAGAACCTATGTTTTTACAGTCAAGAATCCCCACAGTCATACACATCCTTGGGTCCTGATACTGGAAGGCTCAAGTTTTCCTTATCTTACAAAGAACAAGTTGGAGGGAACAGGGAACTTTATATAGGTGACCTGAGGACAAAAATGTTCACACGCCTAATTG…
Mobala	Acar 3080	DQ328876	714	CTGTCTGTACAAGGACATTCCATGATGAGGAATACTTTCAGTGCTTTAAGTCCCTATTGCTGCAGATGAATGCTAACAAATTGTCTGGGAAATTTAACCATTACAAGAGCAAATGTTTAAATTTCAAGTTAGATAGGGACAGGTTGTTCAATGAGACCAGGATAAGTGAAAGGGAGAGTAACTCAGAAGCATTGAGCAAAGCACTAAGTCTAACTAACTGCACTACTGCGGCACTTAAGAATCTTTGTTTTTATAGTCAAGAATCCCCTCAGTCTTACAATTCACAGGGGCCAGATACTGGTAGACTCAAATTTTCATTGTCTTATAAAGAACAAGTTGGAGGGAACAGAGAGCTGTACATAGGAGACCTGAGAACCAAAATGTTCACAAGATTAATTG…
Lujo	IGR140	JX017362	702	ACATCACAAGAAAGTTTTATGAAGAGGGAGATTGGTTCAAATGCTTTAAGACCATCTTATTGCAACTAAATGTGAATCACTACTCTGGTAGATTCAAGCACAATTCCAGACTAAGACTTAATTATAAGTTTGATTACAAAAAACTCTACGAAGATGCCAGGATAAGTGAAAGAGAGAGTAATTCTGAGGCTATGTGTAAACTGCTGTCTTTCACTAAATGCATTACGTCCACTCTGAAAAACTTGTGTTTCTATTCAGATGAGTCACCCACCTCCTACAATGGTGCTGGTCCAGACACGGGTAGGCTCCAGTTCTCTTTATCATACAAGGAACAGGTTGGTGGGAATAGAGAATTGTACATCGGTGACATGAAGACTAAGATGTACACAAGGTTTGTGG…
Dandenong	0710-2678	EU136039	708	ATCTTTGCAGGAAGTTTTTTTCAGAGGGGGATTGGTTCTCATGTTTGAAAATGATACTACTGCAGATGAATGCTAATGCATACTCAGGTAAATATAGGCATGTGCAGAGACAGGGTTTGAACTTCAAGTTTGATTGGGATAGGCTTGAGGAGGATGTGAGGATTAGTGAAAGAGAGAGTAATTCTGAGTCACTGAGTAAGGCCCTGTCATTAACAAAGTGTATGAGCGCTGCCTTAAAGAACCTCTGTTTTTACTCAGAGGAGTCGCCAACATCGTACACCTCTGTGGGCCCTGATTCTGGGAGGCTAAAATTCGCATTATCCTACAAAGAACAAGTTGGGGGAAACAGAGAACTATACATTGGTGATTTAAGAACAAAGATGTTCACAAGGCTTGTCG…
Morogoro	3017/2004	EU914104	714	CTGTGTCAACTAGGACACTCAATGAAGGTCAGTACTTTCAATGTTTTAAATCTCTATTACTACAGATGAATGCTGGAAGATTAACTGGCAAGTATTCTCATTATAAGAACAAGTGTCTGAATTTCAAAATTGACAGAGAGAGGTTGATGAGTGATGTTAGGATTAGTGAGAGAGAGAGTAATTCAGAAGCACTTGGGAAAGCACTCTCACTAACTAATTGCACAACAGCAGTGCTAAAGAATTTATGCTTTTACAGCCAAGAGTCACCACAATCTTACACATCGTTGGGACCTGATACTGGGAGGTTAAAGTTCTCATTGTCCTACAAAGAGCAAGTTGGGGGAAATAGAGAGCTTTATATAGGGGACCTCAGGACCAAGATGTTCACCAGACTGATAG…
Gairo	TZ-27421_L	NC_026247	714	CTATCTGCAAAAGGACTTATGATGACGGAGAATACTTTCAATGTTTTAAATCAATATTACTACAGATGAATGCTAACAAATTGTCAGGTAAATTCAACCATTATAGAAGCAAGTGTCTAAATTTTAAGTTGGATAGAGACCGACTATTTGATGAAACAAGAATTAGTGAAAGGGAGAGCAACTCTGAAGCGCTTAGTAAAGCACTCAACTTTACAGACTGTGCAACTGCGGCATTGAAAAACTTATGTTTTTATAGCCAAGAATCCCCTCAGTCCTACACCTCTAGAGGACCTGATACAGGTAGACTCAAATTTTCCTTATCATATAAGGAACAAGTTGGTGGCAACAGAGAGCTGTATATAGGGGATTTAAGGACAAAGATGTTTACTAGACTTATTG…
Wenzhou	Rn-YCB1	KY662262	714	GTGTGGCAAGCAGGTTTTATGAGGCTGGCGAGTACTTTCAATGTTTTAAATCACTGCTACTGCAGATGGGGGGTAATAAGTTCTCAGGGAAGTTCATGCATCATAAGCATAACAATGTCAACTTTAAATTTGACCACAGTAAGCTGCTAGATGATGTTAGGATTAGTGAGAGGGAGAGTAATTCAGAAGCATTAAGTAAAGCATTAAGCCTTTCAAACTGCACTAGTGCAGCTTTGAAGAATTTGTGCTTTTATAGTGAAGAGTCACCAGAATCTTTCACATCTGTTGGCCCAAATACCGGGAGGTTGAAGTTCTCCTTGTCTTATAAAGAACAAGTAGGTGGGAATCGAGAGCTATATATTGGTGATCTAAGAACCAAGATGTACACAAGGTTAATAG…
Lijiang	KS4	MF414201	714	GCGCTACAACCAGGTTTTATGACAATGCTGAATTCTTTCACTGTTTCAAATCTATACTCTTGCAAATGGGAGGAAACAAGTTGTCAGGTAAGTTTACACATTATAAGCACAAATTGATGAATTTCAAGTTTAATCACACAAAATTGATGGATGATGTTCGGATTAGTGAGAGGCAGAGTAACTCCGAAGCTTTGAGCAAAGCATTGAGTCTGTCGAACTGCACAAGCTCGGCTTTAAAGAATCTTTGTTTTTATAGTGAGGAATCGCCAGATTCGTTTACTGCAATTGGCCCAAATACCGGGAGAATGAAATTTTCCTTATCTTACAAAGAACAGGTTGGTGGCAATCGGGAACTTTATATCGGAGACTTGAAGACTAAGATGTACACAAGGTTAATTG…
Loie River	R5074	KC669693	714	GTGTTGCTAGCCACTTCTATGAGAATGGTGACTATTTTCAATGCTTTAAGTCTATCTTATTACAAATGGGTGCCAATAAAGTCTCCGGTAAGTACATGCACCATAAGCATCGCATGGTCAACTTTAAATTGGATCATAGCAAACTGATGGATGACGTGAGAATCAGTGAAAGGGAAAGTAACTCTGAAGCTTTAAGCAAAGCTCTGAGTTTGTCAAACTGTACAAGTTCTGCACTAAAAAATCTCTGCTTTTATAGTGAGGAGTCTCCAGAATCATTCAACTCATTGGGACCTGATACAGGCAGACTGAAGTTTTCATTGTCATATAAAGAACAGGTAGGTGGTAATAGAGAGCTTTATATCGGTGATCTAAGGACAAAGATGTTCACTCGATTGATAG…
LCMV	810935	FJ607020	708	ACCTCAGTAGAAAGTTCTTTTCAGAAGAAGATTGGTTTTCTTGTATGAAAATGGTACTCTTACAAATGAATGCCAACTCATACTCAGGCAAATACAGGCATGTTCAAAGACAGGGTCTGAACTTTAAGTTTGACTGGGACAAGTTAGAAGATGAAGTCAGGATTAGTGAGAGAGAAAGCAATTCAGAATCACTTAGTAAGGCCTTATCGTTGACAAAATGTATGAGTGCAGCCCTAAAAAACTTATGTTTCTATTCAGAGGAGTCTCCGACGTCTTACACTTCAGTGGGCCCGGATTCTGGAAGATTGAAATTTGCGCTTTCTTACAAAGAGCAGGTTGGTGGAAACAGGGAGCTTTATATTGGTGATCTGAGAACTAAGATGTTTACAAGACTTGTAG…
Ippy	Dak An B 188 d	DQ328878	714	CATTAGCAACAAGGACATACATGTCAGGGGAATATTTTCACTGCTTCAAGTCATTATTACTTCAGATGGATGCAAATAAATTGTCAGGAAAATATTCACATTACAAATCACAGAATCTAAATTTCCGGTTTGATCATGGCAGATTGATGGATGATTCGAGAATAAGTGAAAGAGAAAGTAACTCAGAAGCCCTCAGCAAGGCATTGTCACTAGTCAACTGTTTAACATCTGCACTTAAAAACCTTTGTTTTTATAGTCAAGAATCTCCTAGTTCATATACAGAGACAGGTCCGGACACTGGCAGGATGAAATTCTCTCTATCATATAAAGAGCAAGTTGGTGGAAATAGAGAGCTATACATTGGTGATTTGAGAACGAAAATGTTTACTAGATTTGTTG…
Forward primer sequences
Primer name	Length	Sequence
L1-Pinneo-F	26	TCAATTCTCTTGTTGATGAATGGCAA
L2-DELTA-F	26	TCAATCTTGTTAGTGATGAATGGAAA
L2-Nig08-A47-F	26	TCAATTTTGTTGATGATGAATGGGAA
L3-CSF-F	26	TCAATATTGTTACTGATGAACGGAAA
L3-ONM-314-F	26	TCAATACTGTTATTAATGAACGGAAA
L4-Josiah-F	26	TCCATACTCTTGATCATGAATGCGAA
L4-Faranah-F	26	TCTGTACTCTTAATTATGAACGCAAA
L4-Macenta-F	26	TCTATACTCTTGAAAATGAATGCAAA
L5-AV-F	26	TCTGTACTTTTGATTATGAATGCAAA
L5-Soromba-F	26	TCTGTGCTTTTGATCATGAATGCAAA
L6-KAK_428-F	26	TCATTACTACTGATGATGAATGGCAA
L7-Togo-F	26	TCGATTTTATTAGTTATGAATGCCAA
Mopeia-F	26	TCACTACTTCTTCAGATGAATGCAGG
Mobala-F	26	TCCCTATTGCTGCAGATGAATGCTAA
Lujo-F	26	ACCATCTTATTGCAACTAAATGTGAA
Dandenong-F	26	ATGATACTACTGCAGATGAATGCTAA
Morogoro-F	26	TCTCTATTACTACAGATGAATGCTGG
Gairo-F	26	TCAATATTACTACAGATGAATGCTAA
Luna-F	26	TCCATTCTTTTACAAATGAATGCCAA
Wenzhou-F	26	TCACTGCTACTGCAGATGGGGGGTAA
Lijiang-F	26	TCTATACTCTTGCAAATGGGAGGAAA
Loie River-F	26	TCTATCTTATTACAAATGGGTGCCAA
LCMV-F	26	ATGGTACTCTTACAAATGAATGCCAA
Ippy-F	26	TCATTATTACTTCAGATGGATGCAAA
Reverse primer sequences with T7 promotor
Primer name	Length	Sequence
L1-Pinneo-T7	51	GAAATTAATACGACTCACTATAGGGTCAATTCTCTTGTTGATGAATGGCAA
L2-DELTA-T7	51	GAAATTAATACGACTCACTATAGGGTCAATCTTGTTAGTGATGAATGGAAA
L2-Nig08-A47-T7	51	GAAATTAATACGACTCACTATAGGGTCAATTTTGTTGATGATGAATGGGAA
L3-CSF-T7	51	GAAATTAATACGACTCACTATAGGGTCAATATTGTTACTGATGAACGGAAA
L3-ONM-314-T7	51	GAAATTAATACGACTCACTATAGGGTCAATACTGTTATTAATGAACGGAAA
L4-Josiah-T7	51	GAAATTAATACGACTCACTATAGGGTCCATACTCTTGATCATGAATGCGAA
L4-Faranah-T7	51	GAAATTAATACGACTCACTATAGGGTCTGTACTCTTAATTATGAACGCAAA
L4-Macenta-T7	51	GAAATTAATACGACTCACTATAGGGTCTATACTCTTGAAAATGAATGCAAA
L5-AV-T7	51	GAAATTAATACGACTCACTATAGGGTCTGTACTTTTGATTATGAATGCAAA
L5-Soromba-T7	51	GAAATTAATACGACTCACTATAGGGTCTGTGCTTTTGATCATGAATGCAAA
L6-KAK_428-T7	51	GAAATTAATACGACTCACTATAGGGTCATTACTACTGATGATGAATGGCAA
L7-Togo-T7	51	GAAATTAATACGACTCACTATAGGGTCGATTTTATTAGTTATGAATGCCAA
Mopeia-T7	51	GAAATTAATACGACTCACTATAGGGTCACTACTTCTTCAGATGAATGCAGG
Mobala-T7	51	GAAATTAATACGACTCACTATAGGGTCCCTATTGCTGCAGATGAATGCTAA
Lujo-T7	51	GAAATTAATACGACTCACTATAGGGACCATCTTATTGCAACTAAATGTGAA
Dandenong-T7	51	GAAATTAATACGACTCACTATAGGGATGATACTACTGCAGATGAATGCTAA
Morogoro-T7	51	GAAATTAATACGACTCACTATAGGGTCTCTATTACTACAGATGAATGCTGG
Gairo-T7	51	GAAATTAATACGACTCACTATAGGGTCAATATTACTACAGATGAATGCTAA
Luna-T7	51	GAAATTAATACGACTCACTATAGGGTCCATTCTTTTACAAATGAATGCCAA
Wenzhou-T7	51	GAAATTAATACGACTCACTATAGGGTCACTGCTACTGCAGATGGGGGGTAA
Lijiang-T7	51	GAAATTAATACGACTCACTATAGGGTCTATACTCTTGCAAATGGGAGGAAA
Loie River-T7	51	GAAATTAATACGACTCACTATAGGGTCTATCTTATTACAAATGGGTGCCAA
LCMV-T7	51	GAAATTAATACGACTCACTATAGGGATGGTACTCTTACAAATGAATGCCAA
Ippy-T7	51	GAAATTAATACGACTCACTATAGGGTCATTATTACTTCAGATGGATGCAAA
