# Supplementary material for: Machine learning for design of degenerate Cas13a crRNAs using lassa virus as a model of highly variable RNA target
Source: Sci Rep. 2023 Apr 20;13:6506. doi: 10.1038/s41598-023-33494-4 (PMC10119381; doi:10.1038/s41598-023-33494-4)
Supplement: Supplementary file 3 — Supplementary Information 3. [file 41598_2023_33494_MOESM3_ESM.xlsx]

## Sheet: GPC-II-all_guides
	#1	#2	#3	#4	#5	#6	#7	#8	#9	#10	#11	#12	#13	#14	#15	#16	#17	#18	#19	#20	#21	#22	#23	#24	#25	#26	#27	Negative control
00:00:00	9.16533	21.0913	16.639	5.29967	57.1947	62.6313	138.891	121.708	53.0263	67.4907	75.9453	84.817	79.2253	67.678	8.586	18.9897	4.47067	48.031	92.115	92.3873	57.238	21.3393	67.952	27.631	6.985	1.76333	5.186	-0.167333
00:05:00	50.8633	84.5693	60.1393	20.1253	117.991	164.768	270.576	311.483	143.398	178.144	185.109	242.168	161.872	190.083	83.3367	146.275	7.753	157.646	214.723	245.623	195.162	113.957	185.264	166.883	14.439	29.048	26.1327	-0.554667
00:10:00	100.462	149.901	117.653	37.5017	143.651	241.781	335.361	392.602	193.457	251.157	263.348	335.007	194.531	264.583	233.311	280.651	16.9993	234.101	274.178	308.43	276.991	208.736	256.783	275.704	59.5093	115.666	83.4243	-0.846333
00:15:00	128.622	195.663	158.496	49.7653	165.47	294.082	374.828	430.227	227.008	294.42	313.935	379.751	220.61	311.159	318.354	349.645	25.5917	278.874	303.288	336.904	320.432	261.4	294.363	323.649	113.694	194.93	135.414	-0.764333
00:20:00	148.698	229.036	184.412	58.8047	194.804	333.863	409.56	459.869	258.653	333.058	353.218	409.318	248.126	351.799	369.774	391.528	34.1017	315.461	331.481	361.119	354.076	302.099	325.924	355.205	146.158	244.648	173.372	-1.337
00:25:00	159.723	255.124	198.644	63.7357	226.147	365.65	431.227	475.249	283.54	358.347	377.224	424.874	271.944	379.027	402.162	418.981	41.2367	341.802	347.819	372.047	378.534	328.128	347.357	371.379	167.78	274.277	196.014	-1.34333
00:30:00	168.08	270.025	207.568	66.784	253.379	383.494	439.284	479.959	300.895	373.456	391.183	432.116	290.153	394.038	417.938	431.957	46.7317	361.979	357.533	380.762	393.177	346.818	361.495	383.626	182.608	292.939	211.584	-2.15733
00:35:00	174.14	285.403	215.128	70.748	280.372	398.417	446.593	485.132	319.353	385.827	405.369	440.427	309.022	406.115	432.743	444.623	49.2223	376.484	367.823	387.664	403.198	363.206	374.086	391.204	201.019	305.926	223.679	-2.15033
00:40:00	180.064	298.368	220.113	72.6453	305.202	407.218	457.492	486.589	330.538	395.305	413.226	446.381	325.152	416.188	437	455.517	51.704	388.957	375.656	394.225	412.312	373.864	383.638	399.93	216.324	314.677	232.576	-1.779
00:45:00	184.893	307.472	224.452	73.6223	326.034	414.861	460.078	486.878	343.508	399.691	418.561	449.282	337.378	420.095	445.426	460.212	53.3147	394.516	382.458	395.141	417.971	381.981	389.632	403.422	230.485	324.26	239.832	-2.57233
00:50:00	191.228	320.763	229.439	76.1743	343.233	423.062	464.398	491.983	354.253	408.508	427.189	457.185	353.255	428.649	451.41	469.268	55.2617	405.47	391.838	404.915	427.167	390.922	395.849	412.729	246.733	331.828	249.706	-2.87533
00:55:00	193.27	327.087	233.296	77.311	357.856	425.351	464.205	489.046	358.814	413.152	429.349	457.144	361.134	426.115	452.041	467.586	56.4667	405.578	391.832	404.802	428.858	394.693	399.056	410.227	258.407	337.651	253.771	-3.33167
01:00:00	195.094	330.193	233.116	77.3967	364.236	423.908	458.537	481.454	363.309	412.518	425.432	454.144	367.65	422.315	446.649	465.875	56.5043	405.01	390.542	402.105	425.658	393.547	396.248	407.881	265.366	336.749	255.913	-2.68567
01:05:00	198.263	336.552	236.782	79.715	373.943	423.965	461.471	480.934	369.496	411.107	429.907	455.719	373.986	422.624	447.66	468.251	57.2623	404.541	392.3	405.453	427.808	396.181	400.741	409.48	273.739	340.928	260.346	-3.04033
01:10:00	203.371	342.065	240.365	80.7537	382.043	428.481	462.025	481.494	376.11	417.976	432.955	460.09	382.604	426.277	452.324	469.603	58.7603	407.818	398.063	410.154	433.416	400.433	402.117	411.713	281.366	344.011	265.266	-3.081
01:15:00	203.76	341.725	240.798	80.9983	385.014	424.251	457.269	477.242	377.146	415.163	432.089	458.489	384.985	418.807	446.412	465.916	58.1953	403.42	397.897	407.67	430.783	399.418	399.712	409.408	284.783	344.508	267.512	-3.11333
01:20:00	207.399	350.28	245.45	82.187	394.126	427.482	459.164	481.726	384.606	420.764	436.302	462.251	395.755	421.637	452.235	469.849	59.916	410.447	401.135	410.812	435.494	403.625	403.663	413.058	292.731	349.839	273.203	-3.581
01:25:00	210.701	354.095	246.397	83.7653	398.767	425.871	460.482	480.081	389.963	420.399	436.984	462.256	396.783	421.766	451.424	469.442	60.1923	410.296	400.944	412.674	436.005	405.232	404.202	413.177	298.325	350.968	276.042	-4.027
01:30:00	209.713	352.954	244.274	82.9047	398.728	419.881	451.443	469.593	389.493	418.052	430.619	456.926	398.374	414.841	443.798	464.881	59.4193	407.079	396.555	409.523	433.349	400.198	398.783	409.13	298.824	348.947	274.209	-4.17767
01:35:00	215.427	360.243	249.571	85.1447	409.352	423.944	455.482	474.468	396.217	422.459	438.304	463.781	406.304	420.138	449.97	469.175	61.2327	409.901	400.346	411.932	439.055	405.681	404.231	415.187	307.089	355.085	281.203	-4.31867
01:40:00	217.728	363.652	250.713	85.0373	412.813	424.089	453.255	474.075	398.642	422.133	436.488	462.848	411.44	418.174	449.092	467.3	60.786	410.819	402.435	415.008	437.45	406.74	404.973	411.78	310.065	356.266	282.139	-4.713
01:45:00	216.203	360.464	249.425	86.439	412.867	419.476	447.417	472.201	398.576	418.094	433.505	458.099	410.544	411.167	441.929	465.723	61.3577	407.665	396.745	412.075	435.535	402.291	402.933	411.436	311.038	352.977	281.98	-3.79333
01:50:00	219.521	363.272	253.785	85.4597	415.404	418.754	448.257	471.672	400.968	418.054	431.439	456.909	411.192	407.929	442.091	461.272	61.9433	405.009	398.334	411.945	433.637	401.396	400.591	408.107	314.143	354.73	282.194	-2.604
01:55:00	218.133	363.924	252.811	85.4443	415.347	416.187	446.864	472.43	401.423	415.632	428.049	454.719	412.181	403.94	438.896	459.723	62.483	400.571	395.79	409.576	433.688	400.385	397.104	406.314	312.366	353.175	283.737	-2.26133
02:00:00	220.41	365.734	253.229	87.219	419.345	416.803	447.477	472.201	402.431	418.448	425.339	456.883	415.612	407.642	440.279	459.531	62.977	398.095	399.468	411.504	433.544	400.133	395.936	404.982	318.079	354.127	285.795	-3.27267

## Sheet: L-II-all_guides
	#1	#2	#3	#4	#5	#6	#7	#8	#9	#10	#11	#12	#13	#14	#15	#16	#17	#18	#19	#20	#21	#22	#23	#24	#25	#26	#27	#28	#29	#30	#31	#32	#33	#34	#35	#36	#37	#38	#39	#40	#41	#42	#43	#44	#45	#46	#47	#48	#49
00:00:00	-2.36867	0.917333	2.986	2.10567	30.5353	20.715	36.7337	13.342	29.0557	-0.251333	9.61267	2.829	5.545	11.5957	27.6347	8.58467	24.703	1.60067	5.98233	0.663	-0.816333	-0.259667	0.994667	17.1807	1.10133	-0.694333	-0.612	0.411	15.4653	0.418333	3.70033	8.16467	10.1213	24.3143	-0.418333	4.82433	1.84667	13.844	10.192	9.127	2.19567	4.938	7.907	13.113	22.4813	54.517	31.4297	16.2663	22.4443
00:05:00	-0.614	1.90033	11.5273	8.703	84.052	56.316	75.4473	33.8947	63.808	-1.28067	35.88	12.749	21.477	36.5603	55.3863	23.216	70.895	8.97633	16.8463	2.002	-0.565667	0.705667	3.22167	45.9143	5.18967	0.560333	1.348	1.41	47.9197	2.14867	16.9483	24.4897	34.6717	56.0557	2.77067	17.9613	9.85933	43.7783	29.7603	23.2603	9.412	21.2943	22.7723	29.1107	60.1063	80.3007	58.4913	33.16	44.711
00:10:00	4.745	6.44833	32.8607	19.74	150.278	104.323	113.543	61.1947	104.479	-0.777	78.1857	37.139	57.675	86.702	85.316	44.8027	131.343	33.1737	33.7483	12.4517	1.08167	7.72433	11.5327	79.9967	21.9923	13.6037	2.80033	7.75967	101.496	6.59133	45.167	46.9137	76.3573	87.7413	10.7013	41.2527	26.7643	82.683	56.4163	41.5133	19.172	52.6293	43.723	45.672	102.392	102.967	79.9887	49.0613	63.4603
00:15:00	15.935	12.3197	61.8477	29.1357	200.261	147.361	142.83	83.018	143.254	1.35133	116.079	60.4643	104.678	140.825	110.08	63.3023	177.439	69.5753	50.1667	27.783	1.60033	22.9827	27.5577	105.331	55.9407	42.0787	8.063	19.965	150.393	12.517	75.9967	64.4333	112.486	114.58	31.1247	61.562	47.486	112.947	79.651	54.7213	28.1013	81.8343	61.2473	59.723	136.716	123.96	100.21	62.4103	75.764
00:20:00	27.9087	17.0013	88.598	34.1197	226.263	177.642	160.537	97.7803	172.605	7.67967	141.941	75.634	143.775	179.857	125.175	74.3077	206.291	101.779	61.869	39.9633	2.408	44.5717	44.0293	119.189	98.702	80.6633	14.9533	33.858	185.242	17.935	99.238	76.053	136.697	131.55	60.8843	73.684	62.5413	132.408	95.721	62.7963	34.1067	104.211	73.8997	70.9127	159.156	139.823	117.323	72.9933	85.5653
00:25:00	40.2767	19.9777	110.356	37.3307	240.952	193.966	171.224	107.128	193.847	21.623	158.782	84.5763	170.045	202.307	134.919	81.396	222.443	125.28	68.19	46.6793	3.31433	66.6537	55.9557	129.212	138.245	113.644	23.6167	44.2	205.704	22.6493	116.284	83.016	152.55	142.613	87.433	82.5143	72.2283	144.179	108.153	67.1267	38.5357	123.398	83.924	79.9443	175.027	150.53	130.718	80.155	90.344
00:30:00	51.069	21.5097	127.546	37.9923	247.323	205.165	176.354	113.728	209.011	43.7603	168.069	90.9223	186.582	211.036	140.493	85.689	229.265	139.866	72.2157	51.3087	3.536	85.1703	64.9343	134.349	166.826	136.736	31.1013	53.8713	215.619	25.4653	127.131	87.5317	161.902	148.832	107.12	87.0783	78.2017	151.192	117.48	69.987	41.283	136.853	88.9607	86.75	184.619	157.808	139.446	86.044	93.3663
00:35:00	58.212	22.9667	140.83	38.6517	247.807	210.541	179.037	117.684	218.546	69.2663	174.611	94.1623	197.276	214.413	144.104	88.959	233.108	149.768	74.1317	54.2333	3.569	99.0407	69.9203	137.882	186.851	152.625	36.0537	61.0183	220.175	27.673	136.702	90.8347	167.841	152.4	121.472	90.587	82.457	153.369	123.366	71.184	43.2393	145.35	93.0493	93.2597	191.214	162.76	145.499	92.3213	95.4393
00:40:00	63.8267	25.2793	149.434	40.264	246.632	212.077	178.763	119.523	225.499	92.5617	176.362	95.3033	202.943	214.132	145.619	90.9253	233.342	154.866	75.2897	56.0917	3.56767	109.025	72.256	139.217	198.161	160.335	39.6277	67.1963	223.154	28.658	140.9	92.8717	170.511	152.31	130.743	92.964	84.9697	154.433	126.516	73.6653	44.1787	149.962	94.4113	96.9187	192.521	165.11	147.604	95.795	97.7043
00:45:00	68.671	26.8237	156.183	42.5897	247.433	213.487	181.101	121.717	230.401	113.654	180.445	98.004	208.632	215.685	148.807	91.5453	233.644	160.782	77.0073	57.8017	4.422	118.078	73.936	140.929	206.769	165.744	42.207	72.727	223.739	30.2653	147.204	95.212	172.532	153.397	139.399	96.3097	87.284	156.575	129.423	73.779	44.6777	153.438	97.5137	100.745	196.174	166.925	151.563	99.1117	99.1597
00:50:00	72.9707	28.799	158.201	42.7893	245.581	211.907	180.16	122.335	233.856	128.661	180.984	98.3303	210.983	213.452	148.308	92.7687	232.606	164.019	78.1613	59.48	4.27833	125.188	75.8	139.8	211.169	169.659	43.9943	76.7333	223.503	31.321	151.091	95.7407	172.129	153.019	142.053	98.4393	88.474	157.207	131.155	75.0267	45.069	154.867	98.239	103.137	196.705	167.028	151.957	101.232	99.3827
00:55:00	77.154	29.135	163.275	42.7437	243.198	212.645	178.226	123.105	236.155	142.569	182.193	98.8753	211.831	212.043	149.183	94.099	232.108	166.911	79.2483	60.3883	3.98367	128.642	76.6033	140.351	214.749	171.982	45.8977	80.5227	222.158	32.5337	153.166	97.083	173.548	153.585	144.965	98.961	89.794	157.091	132.702	75.7397	45.205	155.167	100.335	104.304	197.158	168.174	153.031	103.749	99.1083
01:00:00	79.6567	28.8723	165.971	42.7133	241.432	210.605	176.084	123.668	237.73	150.155	179.664	98.772	210.529	210.827	149.541	93.6813	228.68	167.688	79.8143	59.911	4.38833	133.492	76.5717	137.961	216.182	172.347	47.1047	82.239	223.489	32.3153	154.643	96.065	172.853	153.346	144.898	99.868	90.8463	155.954	132.615	74.7313	46.0547	153.971	99.235	105.659	195.551	166.306	152.241	103.326	98.9383
01:05:00	83.765	28.901	171.607	43.89	243.728	214.001	179.158	127.165	240.492	161.331	181.938	101.079	214.771	213.044	152.441	96.677	232.883	170.116	80.9767	61.6057	4.293	140.33	78.0167	139.231	218.601	176.274	48.726	87.554	224.482	34.0527	159.127	98.1607	175.227	157.936	148.796	102.143	92.6247	160.485	135.078	76.1997	45.6807	157.358	101.648	107.231	200.009	169.081	154.243	106.093	100.302
01:10:00	85.3813	28.387	171.335	43.878	241.692	212.412	177.192	127.435	240.981	165.967	181.492	101.365	215.468	211.614	152.242	95.7547	229.005	168.369	79.835	61.359	5.28967	141.851	77.6697	137.623	218.871	177.177	48.8683	88.1217	220.105	33.8133	158.251	97.654	173.787	155.789	147.264	102.699	92.8313	158.917	135.645	75.885	46.3613	156.246	101.885	107.878	197.841	167.34	152.97	107.601	100.189
01:15:00	89.9747	29.1593	176.303	46.278	247.047	215.888	181.135	131.669	245.905	174.885	182.961	104.03	219.994	215.207	156.529	97.2437	234.13	174.099	83.2347	65.0553	4.674	147.818	81.04	140.122	224.011	181.693	50.1973	93.5237	225.351	35.4517	161.818	100.509	176.332	158.608	149.501	104.341	93.982	161.601	138.787	78.513	46.9477	160.457	103.87	110.259	201.315	170.156	155.805	108.913	103.735
01:20:00	91.9383	28.051	174.719	46.224	242.849	212.572	177.444	129.459	243.18	176.595	183.392	101.812	217.173	210.553	155.276	95.5393	230.887	174.902	82.509	65.3603	4.87867	149.697	79.4153	136.721	221.617	179.9	50.821	93.347	221.908	34.6983	160.206	99.222	174.83	157.253	148.482	104.018	92.767	160.027	136.557	77.0313	46.0033	159.315	102.702	108.763	198.783	167.326	152.271	108.409	102.129
01:25:00	94.9707	27.839	177.552	46.6737	242.511	213.083	177.89	130.624	245.223	181.242	182.678	103.016	219.016	210.479	156.299	96.423	230.251	174.99	82.914	66.098	4.94133	152.522	80.5567	137.574	223.559	181.116	52.7603	95.567	223.883	35.3453	159.979	99.7307	176.213	157.978	148.336	105.637	94.557	161.187	138.239	76.9807	46.849	159.93	103.528	109.104	199.723	168.574	152.746	108.074	103.248
01:30:00	99.2333	28.249	180.058	47.8653	244.458	214.332	178.282	132.202	246.354	186.261	183.243	103.81	220.363	212.239	156.607	98.668	231.49	177.931	83.6557	67.397	4.779	156.714	81.9527	138.724	224.55	182.762	53.3	96.612	223.987	35.6743	161.834	100.514	177.818	159.775	149.226	106.601	95.1043	162.733	140.075	78.0527	46.5683	162.193	104.864	111.719	201.766	169.011	153.748	110.369	103.978
01:35:00	100.453	28.933	182.138	48.624	244.743	216.137	177.8	132.817	247.185	187.625	183.677	104.796	221.252	213.258	157.082	99.4693	231.105	179.527	83.1497	66.6027	4.83233	158.884	82.412	139.942	224.195	183.676	53.494	101.387	224.224	36.4263	164.028	102.299	176.773	159.179	148.743	107.728	95.8507	163.981	140.944	79.0593	46.949	162.249	104.83	112.954	200.983	169.225	154.533	111.577	104.078
01:40:00	102.874	29.6477	183.197	48.844	243.101	216.273	177.6	133.178	249.04	189.963	183.649	104.122	223.069	213.354	159.163	100.529	230.791	180.859	84.113	69.2377	5.433	161.766	82.991	138.972	224.809	185.029	53.7217	101.508	224.299	37.0033	165.086	102.611	177.435	158.711	149.119	109.313	96.0603	162.916	141.378	78.8917	47.515	161.964	105.576	112.792	202.874	170.53	152.816	112.57	104.05
01:45:00	103.522	30.5203	182.372	49.0083	242.292	214.533	176.046	133.108	247.544	190.828	181.839	104.881	223.036	212.639	159.64	100.616	230.748	181.473	84.4013	68.7053	5.95267	161.322	82.3107	138.472	224.753	185.088	53.7127	101.884	223.445	37.177	163.943	103.148	176.18	157.532	148.093	108.205	96.5777	163.714	141.178	79.28	46.6387	162.948	105.915	112.39	204.705	168.524	150.03	112.689	104.595
01:50:00	105.077	30.3283	183.737	49.2223	243.611	215.552	176.138	134.388	249.894	193.268	181.676	104.99	223.03	213.221	160.79	101.733	229.615	183.776	85.7193	69.9863	6.32967	162.207	83.8967	139.659	225.016	185.437	53.6117	104.522	222.616	36.753	165.822	103.02	176.756	156.337	149.028	109.751	96.4477	163.432	141.19	80.4137	46.7707	161.136	106.639	113.42	207.096	169.972	152.742	112.224	105.836
01:55:00	108.127	30.6473	182.929	49.7393	242.219	215.113	173.914	134.762	249.138	193.291	183.354	105.507	223.266	212.942	162.963	103.388	230.512	183.192	87.8243	70.8773	5.36033	164.704	82.2813	139.22	226.246	185.574	53.5933	106.964	223.802	37.0237	164.465	103.619	176.348	158.255	148.81	110.234	98.343	163.128	140.094	79.232	48.1443	162.457	105.609	112.924	207.363	169.602	150.8	112.313	107.003
02:00:00	108.867	30.724	182.027	49.8697	242.454	215.92	174.294	135.202	249.543	194.123	183.355	104.994	224.322	212.937	162.333	104.398	230.558	183.424	86.9223	71.5923	4.45667	165.532	82.894	140.834	227.674	185.019	53.429	107.347	226.116	37.6497	165.429	104.896	176.375	157.535	148.362	111.409	98.884	164.736	140.915	81.7197	48.259	162.216	107.192	112.87	207.064	170.433	154.338	112.662	105.939
[truncated: 2 more columns]

## Sheet: GPC-IV-all_guides
	#1	#2	#3	#4	#5	#6	#7	#8	#9	#10	#11	#12	#13	#14	#15	#16	#17	#18	#19	#20	#21	#22	#23	#24	#25	#26	#27	#28	#29	#30	#31	#32	#33	#34	#35	#36	#37	Negative control
00:00:00	157.914	85.344	27.485	0.390667	68.4133	-0.719333	249.622	100.774	1.76233	64.519	81.047	10.4047	17.36	25.437	5.66567	0.123333	27.0727	25.738	4.56233	109.661	161.235	2.32667	138.598	22.674	18.772	109.025	82.8283	40.492	2.82633	0.172	24.646	10.2177	5.60267	9.43767	-0.978333	-1.77667	6.941	-1.083
00:05:00	255.866	144.547	72.09	3.93933	126.665	0.896	315.218	238.461	4.88733	131.623	139.061	46.2363	47.2793	62.9763	18.0603	-0.291	62.9743	59.1397	10.917	210.169	250.187	5.966	218.662	80.4013	45.233	199.384	142.361	129.65	8.13367	1.44267	62.633	34.9657	17.3087	17.407	-0.961333	3.28133	22.63	0.032
00:10:00	345.498	218.302	174.477	19.937	231.253	5.28333	362.634	324.852	13.5133	216.815	212.878	119.34	185.244	134.377	58.7597	1.223	150.267	120.456	24.8307	263.996	316.815	14.942	284.131	155.703	107.116	285.432	211.009	216.202	23.0813	7.91567	130.47	69.117	42.3463	35.9603	-0.868333	20.733	66.88	0.123
00:15:00	386.284	268.72	272.333	51.0513	323.804	14.0903	387.458	362.681	33.0463	273.809	271.088	193.873	340.4	193.72	119.309	4.20533	253.764	181.034	43.0217	295.789	357.461	28.5703	324.254	207.488	189.144	331.866	258.866	264.195	56	28.87	184.313	103.375	73.527	66.9103	-0.095	51.3597	122.225	0.619
00:20:00	405.175	298.318	333.577	93.5917	379.38	24.5703	400.846	386.294	58.9027	308.352	312.179	253.372	391.527	231.546	162.993	7.55767	323.306	222.083	59.4737	319.081	379.81	42.072	352.386	243.824	253.011	356.03	291.179	295.634	96.4467	78.5763	218.484	132.552	99.309	106.158	1.90533	84.3597	164.717	-0.0166667
00:25:00	407.405	311.24	355.992	131.505	400.061	36.0707	395.241	384.378	84.3993	317.845	329.122	286.462	402.2	243.867	185.559	11.0403	355.613	240.141	69.6737	322.997	377.583	50.104	358.79	258.94	281.556	357.841	300.29	307.695	128.302	133.431	228.89	153.012	114.12	133.902	4.77267	107.96	189.448	0.216667
00:30:00	411.419	320.453	374.094	167.697	414.827	49.52	397.623	390.726	108.114	325.802	345.287	313.279	407.54	253.909	200.031	14.277	373.843	255.289	77.819	334.362	380.19	57.4223	370.854	275.344	301.78	362.17	312.296	322.218	154.269	178.559	243.212	170.707	125.357	158.765	8.395	128.254	208.933	0.196
00:35:00	410.636	327.375	379.697	194.336	417.389	62.841	398.364	393.21	126.582	330.208	356.33	332.212	407.503	258.569	206.691	17.6627	381.039	261.564	83.3483	339.812	378.447	61.1777	375.768	281.861	311.374	362.205	317.566	329.375	173.653	209.198	249.24	184.812	133.561	175.497	13.227	143.133	220.055	0.428667
00:40:00	405.39	327.512	379.467	211.59	412.459	74.5077	394.346	390.43	139.884	330.347	360.98	338.339	403.075	258.459	209.536	20.7933	381.997	264.194	85.2167	339.518	372.083	64.1407	374.192	284.538	312.422	357.744	316.57	329.25	185.346	227.66	251.283	193.292	137.636	188.768	16.4967	152.083	224.484	0.223667
00:45:00	405.965	331.886	380.715	227.973	413.597	86.664	393.917	392.458	154.738	329.344	365.235	347.511	402.825	262.107	213.903	23.3367	384.223	268.088	86.401	341.104	374.625	65.2763	375.45	286.713	315.853	359.3	319.521	332.248	197.252	246.337	254.877	203.625	142.981	197.877	19.405	160.612	231.012	0.152333
00:50:00	408.28	337.904	388.915	244.956	417.487	97.257	396.806	396.502	165.967	334.283	373.19	357.102	408.049	268.464	216.777	26.501	391.906	273.514	88.832	345.095	376.509	67.8693	380.894	291.842	324.045	364.279	322.718	336.901	209.753	261.272	258.792	213.434	147.545	208.252	23.3747	168.697	237.343	-0.0733333
00:55:00	408.528	338.962	391.004	254.604	414.169	107.084	393.418	394.034	173.905	333.635	373.802	358.468	407.769	269.521	218.254	28.6447	389.125	273.811	89.5637	343.832	376.492	68.5943	378.44	290.912	325.864	362.255	323.639	336.062	217.466	271.299	261.603	219.716	149.686	214.653	26.442	174.326	240.565	0.162667
01:00:00	404.313	340.387	384.073	261.476	413.77	113.629	387.179	392.632	182.494	333.214	375.077	360.529	404.818	268.897	218.103	31.363	389.584	275.604	89.6633	340.081	374.528	69.1793	376.58	290.127	325.544	361.039	322.456	335.048	222.587	279.605	261.99	223.005	151.42	219.218	29.434	177.312	241.552	0.588
01:05:00	405.59	340.605	381.881	268.44	412.577	118.756	385.187	390.987	188.219	333.322	375.729	362.551	403.401	271.052	219.292	33.777	391.37	277.984	90.616	338.794	375.051	69.4813	372.281	287.213	327.28	361.199	320.437	334.636	227.196	285.579	263.458	229.271	154.076	225.177	32.8923	179.515	245.236	-0.015
01:10:00	409.756	345.015	383.212	279.419	414.083	125.614	391.964	397.124	195.246	337.227	381.063	365.516	408.301	274.3	224.348	36.7183	397.155	280.777	92.814	344.868	378.671	69.9813	374.945	294.202	333.064	363.782	325.474	339.096	234.929	294.704	266.89	237.417	157.36	230.602	35.8707	185.959	251.609	0.112333
01:15:00	408.469	344.403	380.188	282.723	411.86	130.046	390.332	391.183	198.206	336.229	376.834	364.817	409.206	272.135	222.572	37.4503	393.093	278.126	92.643	342.071	376.634	69.6183	370.482	291.595	330.029	359.274	321.709	335.158	237.069	295.905	266.758	238.903	158.701	232.683	37.774	186.724	250.584	-0.123333
01:20:00	415.893	349.895	384.868	294.701	415.631	137.663	395.385	397.422	204.696	344.149	383.363	372.98	409.989	277.627	227.037	41.9617	399.712	284.563	94.5067	349.243	381.333	71.0433	376.55	297.899	334.199	364.443	329.034	340.513	244.065	305.546	272.37	247.952	161.965	240.803	40.7623	192.985	255.05	-0.801667
01:25:00	420.578	354.13	389.126	299.969	417.627	142.493	398.074	398.998	210.728	344.594	387.803	377.568	408.807	280.943	229.65	46.19	400.497	287.133	95.0733	350.787	382.366	72.0857	381.158	299.014	340.709	367.34	329.053	344.667	247.964	310.596	276.706	252.218	164.222	243.536	43.3753	196.187	259.637	1.70167
01:30:00	416.69	350.796	386.504	303.129	416.176	144.117	394.827	398.966	213.734	342.582	386.268	376.464	408.544	281.026	229.68	46.4127	398.186	288.381	94.8687	349.608	381.341	72.2223	378.634	298.145	337.643	363.806	323.886	343.997	246.714	314.203	276.834	255.15	166.068	244.333	45.593	197.489	259.925	-1.09267
01:35:00	418.564	355.23	385.813	305.948	417.645	144.942	394.362	400.687	220.694	344.087	387.671	378.307	413.674	282.349	230.479	46.9247	398.026	288.096	95.4003	351.081	378.612	72.822	378.277	297.978	337.704	363.297	328.937	342.799	247.41	317.218	273.801	259.123	166.8	247.05	46.2063	198.924	262.15	-0.948333
01:40:00	418.922	356.809	388.243	310.987	421.839	148.226	395.454	402.091	222.779	344.375	390.67	378.561	414.272	283.698	231.481	49.8163	397.39	289.902	95.4903	351.937	382.237	71.462	381.272	299.133	337.745	360.027	331.04	348.086	250.044	320.514	276.359	260.895	166.585	252.341	47.5313	201.306	262.67	0.659667
01:45:00	416.831	357.015	388.158	312.014	418.725	148.793	393.834	400.375	226.357	342.857	388.324	379.51	412.789	283.035	232.037	50.749	398.155	290.405	95.666	352.502	381.174	72.142	380.669	299.322	337.224	357.857	330.462	347.437	255.433	323.788	276.346	264.32	168.165	254.495	48.781	202.564	265.382	-0.244667
01:50:00	416.485	356.662	384.817	314.133	420.332	151.375	394.193	399.028	228.945	342.35	387.656	377.432	411.183	283.821	233.51	51.7983	399.319	291.719	96.0313	349.564	380.033	70.7183	378.301	297.125	337.542	358.623	332.025	346.305	258.582	324.656	277.803	265.167	166.333	254.234	50.0473	204.732	261.708	-0.587
01:55:00	415.806	357.642	387.118	316.702	419.328	153.877	395.375	398.227	231.51	344.503	387.703	380.585	411.314	285.488	234.735	53.107	399.263	293.701	96.667	349.898	380.718	71.9433	378.704	298.513	338.07	359.362	330.654	346.52	260.743	325.883	278.718	268.493	166.119	256.341	51.115	205.823	263.05	-1.32033
02:00:00	418.577	360.962	387.602	321.935	420.28	157.147	397.94	404.145	236.074	346.654	392.85	384.158	414.058	289.118	234.76	54.442	403.245	297.354	96.9047	354.106	384.033	72.0367	380.541	300.552	340.536	360.481	334.791	350.649	264.044	329.041	283.551	273.584	173.472	257.743	53.0883	209.09	269.62	-1.25433

## Sheet: L-IV-all_guides
	#1	#2	#3	#4	#5	#6	#7	#8	#9	#10	#11	#12	#13	#14	#15	#16	#17	#18	#19	#20	#21	#22	#23	#24	#25	#26	#27	#28	#29	#30	#31	#32	#33	#34	#35	#36	#37	#38	#39	#40	#41	#42	#43	#44	#45	#46	#47	#48	#49
00:00:00	6.03233	0.803667	4.54133	1.061	33.0853	12.9873	67.9737	30.173	15.4633	1.084	-1.103	-1.158	0.53	-0.242333	-0.0146667	-2.04067	1.503	2.02233	1.98	0.0576667	0.804667	-1.03767	-0.751667	12.1057	-0.491333	4.996	1.39967	1.584	9.154	0.137667	8.88833	6.84567	31.3097	15.7677	-2.05633	26.764	0.151667	1.104	2.733	0.440667	8.51933	53.728	31.13	37.3903	2.251	3.48933	-0.21	-0.24	-0.0316667
00:05:00	39.652	7.23833	34.0627	9.24	131.214	60.3217	161.501	95.4167	49.4097	2.41767	1.14833	1.197	0.472667	0.0986667	7.52533	-1.21767	8.646	20.3307	12.804	8.79433	3.999	-1.241	-0.727333	76.7163	0.207	31.941	11.6543	13.7337	48.096	0.211667	45.0927	47.0713	107.605	53.2547	-0.0626667	85.2763	2.18033	1.50767	20.9223	8.312	36.0407	117.48	99.7413	94.552	27.748	17.876	5.98767	-0.523333	0.652
00:10:00	116.715	20.732	109.875	22.5923	243.102	161.905	243.255	172.452	101.449	20.012	13.1537	15.312	2.288	-0.431	34.1203	1.84733	42.2387	83.1537	43.4447	41.7663	14.234	1.27833	1.56033	183.827	2.186	127.968	62.5743	54.0397	141.783	4.71867	124.345	124.633	191.268	129.906	9.18633	154.145	8.171	3.65633	65.0537	40.1623	101.812	173.314	163.442	143.665	91.6993	56.1393	44.932	0.24	2.11033
00:15:00	187.977	36.5967	189.869	31.6903	309.735	244.155	295.673	227.367	149.882	81.6077	52.8143	44.6897	8.57067	-0.00966667	81.245	8.112	104.814	153.893	78.7057	91.5183	39.8937	13.2633	8.38567	246.153	8.93467	218.631	134.15	105.637	219.6	13.7547	190.88	181.893	246.527	195.663	29.4457	200.965	21.4063	7.86233	105.332	92.275	183.891	220.504	207.149	176.575	151.486	96.257	122.964	1.655	5.86867
00:20:00	238.697	50.0677	247.709	37.195	346.889	295.986	321.937	261.736	187.158	157.254	115.832	70.7377	21.7667	1.116	125.735	17.7733	165.896	202.704	104.308	132.375	71.6787	43.3763	17.5887	282.566	21.482	272.554	182.928	148.149	269.5	29.715	233.289	219.95	287.46	233.351	57.3653	232.384	39.227	11.7337	127.455	142.397	248.005	256.127	239.094	201.235	194.837	124.28	187.186	4.58	11.7303
00:25:00	274.634	59.9127	283.871	40.74	362.433	325.432	336.926	283.556	215.366	213.584	169.517	88.596	39.272	1.90067	158.719	26.6007	212.37	234.982	119.69	157.081	95.5347	84.5577	25.223	305.076	35.736	305.746	212.881	177.915	300.125	46.334	259.508	243.04	315.014	257.925	83.857	249.636	55.7573	14.7803	138.997	180.139	296.361	284.472	264.199	219.336	222.821	142.927	232.572	8.453	17.6973
00:30:00	298.477	68.3383	308.103	43.275	369.267	343.016	347.704	301.287	237.137	251.092	211.624	101.413	56.02	2.77267	180.489	33.4517	244.999	253.835	128.226	170.911	111.064	121.109	31.031	320.154	47.2257	323.606	232.593	198.877	321.537	62.0363	275.856	258.194	334.768	271.581	102.714	262.693	67.4493	17.272	144.896	206.321	325.31	304.173	282.629	233.043	241.645	157.248	265.628	12.0033	23.9007
00:35:00	317.255	74.9593	324.763	44.968	372.407	352.792	349.716	311.027	251.616	277.351	240.021	110.083	70.57	3.26067	195.11	39.991	266.476	267.591	132.965	177.149	120.482	150.945	34.1983	331.086	53.6003	333.211	243.922	212.285	333.499	74.9477	286.162	270.221	346.775	281.984	112.673	269.598	76.0843	19.8253	147.192	225.546	345.775	316.304	298.181	244.599	253.841	169.173	290.14	16.0587	30.48
00:40:00	329.621	80.8563	336.26	46.7013	372.465	359.32	352.487	321.501	261.855	295.779	260.407	115.987	82.4373	3.787	210.068	43.75	282.519	278.231	137.631	183.093	128.649	175.058	36.3507	339.193	58.7997	340.794	254.322	225.705	343.549	85.482	294.015	278.788	356.606	289.11	119.798	275.309	83.283	21.024	148.976	240.001	356.879	326.125	309.544	253.366	261.33	178.714	306.499	20.6483	36.079
00:45:00	336.97	85.954	343.514	47.9867	371.48	363.538	352.312	327.84	272.021	308.739	276.287	120.44	92.836	4.43867	220.566	47.3837	294.243	285.731	138.938	187.685	133.557	193.037	38.4763	342.806	62.0353	343.025	260.331	233.339	350.639	94.4793	298.323	283.907	361.076	293.609	125.274	279.442	88.289	23.0267	150.198	252.363	363.894	332.944	316.822	262.232	267.808	186.459	319.69	25.0397	40.6593
00:50:00	346.247	89.6583	348.896	49.7367	373.516	367.74	356.021	336.809	280.371	320.109	289.189	125.877	101.554	5.18667	232.392	51.4103	305.145	293.164	143.476	192.681	137.304	209.457	39.2877	351.223	64.7323	347.778	268.956	241.809	356.279	102.588	303.889	289.771	366.844	300.786	129.683	284.312	92.0423	23.4627	152.145	262.909	371.17	340.753	325.989	268.579	272.307	196.223	333.109	29.7233	46.8497
00:55:00	348.664	92.9763	355.25	50.369	373.055	369.803	353.88	342.159	287.856	327.236	298.965	129.987	109.535	5.35367	243.12	54.488	311.888	299.274	145.277	196.007	139.936	221.266	40.38	352.212	66.181	350.455	275.427	249.045	361.893	108.542	308.513	294.465	369.8	304.284	132.884	286.345	96.0373	23.9707	155.019	270.391	375.468	342.249	332.814	274.606	275.574	202.07	340.562	33.8887	51.4727
01:00:00	353.259	95.479	358.4	51.4467	370.878	370.719	352.115	343.955	293.236	332.163	303.611	133.068	116.923	6.151	251.88	56.953	319.421	302.831	146.919	198.522	142.67	233.333	40.5523	352.869	67.3533	350.202	279.448	254.285	361.558	114.221	309.464	297.314	371.422	306.601	135.368	288.219	100.408	24.3667	154.142	274.317	376.079	344.366	334.855	280.013	276.421	208.981	345.416	38.4247	57.8233
01:05:00	348.734	96.6177	357.467	51.3193	365.658	363.161	346.3	341.688	294.895	330.867	305.81	134.171	121.046	6.02667	254.818	57.6037	321.8	301.884	145.994	198.117	143.458	238.884	40.806	348.102	68.085	344.691	278.91	256.115	360.877	117.583	306.792	294.676	366.143	304.042	135.421	285.622	101.915	24.5327	153.848	276.622	372.729	339.588	334.828	279.527	274.411	211.823	344.859	42.656	63.217
01:10:00	355.126	99.6747	362.207	51.828	368.454	366.208	350.154	350.57	301.626	337.872	311.903	139.576	128.192	7.29867	263.781	59.9013	326.388	308.037	147.939	200.898	145.441	250.752	40.7937	352.318	69.0833	348.823	284.479	262.392	364.996	124.736	313.019	300.172	370.643	307.511	138.625	289.738	104.263	25.872	154.33	285.236	377.269	344.854	338.129	285.797	276.917	218.1	349.18	46.9957	69.3323
01:15:00	358.747	102.215	367.294	52.476	370.754	371.021	349.891	355.717	307.579	342.849	319.117	142.863	134.503	7.18	271.6	62.234	332.994	310.989	149.848	205.36	148.611	258.23	41.9307	356.471	71.201	351.201	288.124	268.089	366.193	130.329	317.121	304.007	374.282	310.119	140.361	293.442	108.487	27.314	154.621	291.892	376.477	346.254	345.123	289.529	281.55	225.1	354.14	50.393	75.9937
01:20:00	359.048	103.107	364.964	53.7007	368.088	368.46	348.736	351.557	309.726	342.784	317.678	143.487	139.037	8.67867	274.773	63.0987	333.432	311.113	150.655	203.356	149.229	262.083	40.4013	350.176	71.1383	348.518	288.402	269.234	365.506	134.212	313.85	302.637	371.245	310.338	142.217	291.401	108.801	26.216	154.599	291.058	374.525	346.145	343.605	291.409	281.197	227.512	351.429	54.4987	80.8067
01:25:00	362.21	104.422	366.888	53.9	368.48	368.876	348.084	352.482	312.334	341.545	318.808	145.833	143.837	8.57067	278.027	64.3157	336.652	311.598	152.749	206.317	150.772	269.387	41.8393	352.394	71.5797	349.214	292.484	272.959	363.431	138.487	314.24	303.046	370.987	313.236	145.059	292.704	110.684	25.8843	154.94	295.69	375.026	343.435	343.693	294.242	284.329	232.03	353.232	56.8753	85.9153
01:30:00	363.967	105.831	369.749	54.9377	369.676	373.251	347.947	356.037	316.007	340.097	322.478	149.323	149.181	6.884	281.514	65.784	341.246	316.062	152.203	208.641	152.974	275.568	42.383	353.646	73.1993	348.625	296.108	275.798	365.202	143.678	322.011	308.514	373.64	317.473	148.654	294.471	113.809	26.2863	157.06	298.023	376.891	343.641	349.626	297.752	287.759	236.546	354.66	62.8207	91.0723
01:35:00	362.586	107.129	365.65	54.7237	369.979	369.591	343.611	354.452	319.497	338.012	322.282	148.884	152.443	4.678	282.871	65.614	342.719	314.022	152.172	207.146	153.425	276.392	42.266	351.052	73.8037	347.544	294.833	276.905	362.878	147.207	319.545	306.115	367.416	317.399	147.654	293.743	115.278	25.764	154.538	298.539	374.506	341.53	346.387	299.161	287.855	238.265	353.289	67.3633	96.213
01:40:00	366.421	107.194	369.427	55.1	369.679	369.55	341.947	357.402	320.85	342.813	322.768	151.469	154.731	5.24967	289.473	66.359	345.442	317.018	149.98	210.507	155.205	279.633	42.4643	353.085	74.3197	350.118	299.432	279.55	364.469	150.488	321.553	309.37	366.105	315.208	149.261	294.912	119.953	27.1433	156.962	301.242	373.038	343.151	350.107	300.481	289.745	240.072	356.908	69.9123	101.366
01:45:00	369.087	110.331	370.474	55.7837	370.809	371.55	342.359	364.137	325.769	345.457	328.451	154.606	158.217	5.52733	293.413	68.8887	348.597	320.795	153.554	212.961	157.308	286.586	41.531	359.026	74.7803	351.907	302.15	283.35	367.738	153.857	325.463	312.854	368.706	318.321	150.242	298.063	123.713	28.2597	159.186	304.868	378.231	348.783	352.992	305.039	291.954	245.319	357.517	75.2613	106.578
01:50:00	366.644	109.094	363.467	55.4573	365.855	369.663	340.007	360.468	324.319	342.753	326.073	154.626	160.411	6.61167	294.169	68.184	347.432	320.188	152.767	212.123	157.984	289.049	41.4087	352.878	75.245	348.744	298.824	284.762	364.256	154.348	321.387	310.755	363.41	315.952	148.164	297.635	122.649	28.3483	156.359	302.94	379.604	343.468	349.633	303.196	290.909	247.076	353.873	77.4853	109.411
01:55:00	368.393	111.101	364.975	57.146	367.914	372.38	341.405	361.885	328.745	345.983	329.02	157	164.576	7.45633	297.169	68.7543	349.8	321.185	154.527	214.629	158.262	290.999	41.8563	354.581	75.663	349.431	302.555	287.567	369.474	156.088	322.76	311.739	371.999	316.354	150.444	297.558	124.02	28.382	156.694	305.447	376.448	346.228	350.851	307.531	293.431	250.294	357.024	80.4213	113.737
02:00:00	366.018	110.971	361.237	56.4387	363.605	368.099	337.523	358.323	326.661	342.989	327.07	156.992	168.679	7.23933	296.987	68.7517	347.916	319.171	154.667	214.414	158.507	290.66	41.8977	351.558	77.444	345.137	300.87	287.385	367.031	156.805	321.558	310.436	370.823	314.123	149.467	295.899	123.249	28.4213	156.57	303.766	375.865	343.775	347.586	305.126	289.946	251.331	353.616	83.264	118.711
[truncated: 2 more columns]

## Sheet: 5-II
	#5-II_Positive	#5-II_L-I-Pinneo	#5-II_L-VI-KAK	#5-II_L-II-DELTA	#5-II_L-II-A47	#5-II_L-III-CSF	#5-II_L-III-ONM	#5-II_L-IV-Josiah	#5-II_L-IV-Faranah	#5-II_L-IV-Macenta	#5-II_L-V-AV	#5-II_L-V-Soromba	#5-II_L-VII-Togo	#5-II_Mopeia	#5-II_Mobala	#5-II_Lujo	#5-II_Dandenong	#5-II_Morogoro	#5-II_Gairo	#5-II_Wenzhou	#5-II_Lijiang	#5-II_Loie	#5-II_LCMV	#5-II_Ippy	#5-II_Negative
00:00:00	2472	10.3333	15.6667	2627.67	2053.67	3	11.3333	-12.3333	12.6667	13.6667	-10.3333	-22.6667	50.6667	4	34	-24.3333	-179	-11.6667	3.66667	-29	-88.6667	-1.66667	41.3333	-38.6667	-17
00:05:00	6285	-16.6667	23.6667	6983.67	5141	-10.3333	47	81	-6.66667	36.6667	-21.3333	62	102	3.33333	112.333	-58.6667	-200.667	-41.6667	-29.6667	-28	-133	-7.33333	37	-43.6667	5.66667
00:10:00	10166.3	-29	29.6667	11770	8706.33	-12.3333	248.667	296.667	-35	155	-28.6667	119.667	368.667	-33	255	-87.3333	-232	-5	8.33333	-41.3333	-194.333	-72.3333	35	-83.3333	3
00:15:00	12994	-34.3333	13.6667	14990.3	11513.3	41.6667	506.333	657.333	-11.6667	349.667	-23.6667	215.333	751	-42	432.667	-82.6667	-230.333	-14.6667	-6.66667	-61.3333	-237	-82.3333	1	-83	-9.33333
00:20:00	14972.7	-12.3333	19	16916.3	13415.3	71.6667	942.667	1128	6.66667	567.667	2	326	1185.33	-7.66667	620.333	-88.3333	-237.333	15.6667	16.6667	-80.3333	-272.667	-71.6667	6.66667	-98.3333	-8.66667
00:25:00	16417.3	-26	22	18149.7	14832.3	135	1264.33	1666	-1.33333	831.667	10.6667	415.333	1593	-47	713	-86.6667	-264.667	71	26.6667	-68.3333	-300.333	-75.6667	-5.33333	-118.667	-16.3333
00:30:00	17323.7	-9.33333	19.3333	18731	15925	184.667	1560.67	2145.67	22.6667	1011.67	8	453	1931	-29.6667	836	-83.6667	-247	56	47	-50.6667	-311	-78	18	-92.3333	-1.66667
00:35:00	17899	-14	47.3333	19150.7	16512.7	227	1863	2565.67	67	1150	30	527.333	2168	0.333333	974	-86.6667	-239.667	83.6667	39	-57	-295.333	-105.333	-21	-80.6667	6.66667
00:40:00	18309	-7.66667	30.3333	19241.3	17048	265.667	2071.67	2945.67	66.6667	1305.33	37	559	2340.67	-33.6667	1058.33	-99.6667	-251.667	110.333	43.3333	-88.6667	-292.667	-107.667	-10	-98.6667	21
00:45:00	18325.3	-22.3333	34.6667	19414	17269.7	318	2252.33	3264	83	1422	34	610.333	2525	-27.3333	1124.67	-100.667	-229.333	104	44.3333	-82.3333	-355.333	-105.333	0.666667	-103.333	21.6667
00:50:00	18473	-4.66667	32.6667	19359	17443	337.667	2422	3600.67	125.667	1511.67	58.6667	649.667	2654.33	34	1197.67	-101	-255	126.333	73	-74.3333	-350.333	-79.3333	-1	-106	-1.66667
00:55:00	18467.7	2	48.6667	19468.3	17567.7	382	2598.67	3787.33	149	1616.67	56.6667	684.333	2845.67	-15.3333	1249.67	-83.3333	-250	163.667	75.3333	-80	-353.667	-98.3333	-24	-133.667	13.6667
01:00:00	18528.3	-18	60.6667	19445	17690	394	2753.67	3998.33	150.667	1668.67	61	711.333	2886.33	-21.6667	1327.67	-76.3333	-249	150.333	89.3333	-69.3333	-357.333	-103.667	-7.66667	-125.667	-4.66667
01:05:00	18546.7	9	63.3333	19559.7	17811.7	445	2885	4205.67	179.667	1735	42.3333	726	2954.67	2	1368.33	-94.3333	-275.333	134	94.6667	-88.6667	-349	-87.3333	-26	-103	27
01:10:00	18475.3	-10.6667	16.6667	19574.7	17870	479.333	3017.33	4308	166	1820.67	64	749	3090.67	-2.66667	1432.33	-46.6667	-266	163.333	68.6667	-77.3333	-381.667	-84	-10	-130.667	26.6667
01:15:00	18535.3	15	69.3333	19691	17916.7	483.667	3141.67	4475.33	161	1899.67	63.6667	785	3183.67	4.66667	1458.67	-108.667	-261.667	169	97	-70.3333	-384	-92.6667	-11	-109.333	-7
01:20:00	18520	2.33333	68	19643.3	17985.7	465.667	3253.33	4531	207.333	1969	73.3333	775.667	3270.67	-14.3333	1518.67	-75	-273.667	188.333	92.6667	-68	-365.667	-89.6667	-29.3333	-116	31
01:25:00	18477	-7	54.3333	19815.3	18001.3	511.333	3361	4599.33	192	1963	92.3333	784.333	3286.33	-21.3333	1534	-96.3333	-248.333	171.667	120.667	-95.6667	-353.333	-103	-27	-133.667	11.3333
01:30:00	18518.7	6	62	19790	17969.7	534.333	3438.33	4731	220	2054.33	75	789	3389.33	-18	1618.33	-82.6667	-273.667	166.333	121	-53	-375.333	-110	-23.6667	-110.667	12.3333
01:35:00	18449.7	-12.3333	85	19777.7	17976.7	539	3510.33	4804.67	216	2065.67	78.6667	810	3412	-26.3333	1602	-71	-261.667	180.667	122.333	-67	-379.667	-104.333	-24.6667	-121.667	29.6667
01:40:00	18464.3	5	45.6667	19778.7	18103.3	583.667	3586	4829.33	239.333	2096.67	92	848.667	3487	-18	1709	-78.3333	-256.667	198	143.333	-85	-368	-91.3333	-31	-132	9.66667
01:45:00	18538	17.3333	79	19760.3	18046	577.667	3650.67	4880.33	267.667	2163	81.6667	830	3525.67	-7	1686.33	-86.6667	-240.333	197	140.333	-36	-379.333	-111.333	-31.6667	-138.667	38.3333
01:50:00	18447.7	33.6667	92	19752	18026.7	593.333	3713.67	4965.33	265	2239.67	68	854.667	3568.67	-11.6667	1733.33	-102.333	-277.667	191.333	138.333	-65.6667	-369.667	-124	-22.6667	-132.333	1.33333
01:55:00	18431.3	-12.6667	64	19765	18055.3	602	3747.67	5049	268.333	2279.33	71	849.333	3596.67	-8.66667	1778.67	-78.6667	-265.333	184.667	133.667	-58.3333	-420	-105	-29.3333	-130	19
02:00:00	18431.7	-34	71.3333	19737	18010.7	578.667	3838.33	5063.67	287.667	2284.67	95.6667	890.667	3617.33	-20	1798.67	-89	-290.333	209.667	142.667	-63	-418.667	-93.3333	-21	-132.333	26.3333

## Sheet: 5-IV
	#5-IV_Positive	#5-IV_L-I-Pinneo	#5-IV_L-VI-KAK	#5-IV_L-II-DELTA	#5-IV_L-II-A47	#5-IV_L-III-CSF	#5-IV_L-III-ONM	#5-IV_L-IV-Josiah	#5-IV_L-IV-Faranah	#5-IV_L-IV-Macenta	#5-IV_L-V-AV	#5-IV_L-V-Soromba	#5-IV_L-VII-Togo	#5-IV_Mopeia	#5-IV_Mobala	#5-IV_Lujo	#5-IV_Dandenong	#5-IV_Morogoro	#5-IV_Gairo	#5-IV_Wenzhou	#5-IV_Lijiang	#5-IV_Loie	#5-IV_LCMV	#5-IV_Ippy	#5-IV_Negative
00:00:00	3307.67	503.667	447.667	400.667	136.667	864.667	661.333	4569	1903.33	1393	1291.67	977.667	266	815	-17.3333	-13.3333	15	-9	-1.66667	-24.3333	-121	-0.333333	27	-22	23.3333
00:05:00	6675	1238	1387.33	1337	460.667	2377	1796	8579	4607	3755.67	3396	3102	858.333	2405.33	-12.3333	-63.3333	-35	5.33333	3.66667	-31	-160.667	-22.6667	-16.6667	-47.3333	6
00:10:00	9588.33	2319	3562.33	3031.67	1468	4607.67	3833.33	11720	8171.67	6672	6148	5997	2050	4722.67	-11.6667	-59.3333	-38.6667	63.6667	3.66667	-25	-283.333	-32	-30.3333	-60.3333	-14.3333
00:15:00	11966	3324	6130.67	4879	3316.33	6779.67	6047	13748.3	11276.3	9028.67	8493.33	8606.67	3567.33	6890.33	4.66667	-63.6667	-63.6667	124	-8	-18.6667	-342.667	-29.6667	-5.66667	-27	-1.66667
00:20:00	14099.7	4068.33	8169.67	6495.67	5142	8560	8007.33	15157.7	13669.7	10942	10319	10373	4711	8570.67	-16.3333	-70	-70.6667	188	-15.6667	-34.3333	-361.333	-58.3333	-39.3333	-33.3333	2.33333
00:25:00	15659	4571.67	9624.67	7704.67	6579.33	9947	9741.33	16097.3	15328.7	12306.7	11633	11691	5529.67	9787.67	18.6667	-31	-62.6667	247.667	-26.3333	-22	-409	-50	-14.3333	-46	-9.33333
00:30:00	16691.7	4954.33	10685.3	8801	7771.33	10970	11080.3	16661.3	16461.3	13471	12799.7	12560.3	6120.67	10724.3	40.3333	-52.6667	-44.3333	294.667	16	-33.6667	-400	-50.3333	-45	-15	2.66667
00:35:00	17295	5173.67	11344.3	9645.33	8683.67	11753	12141	17148.7	17212.7	14425	13786	13138	6497	11339.3	51	-55	-30	327.667	-13	-4.33333	-430	-40	-4	-52.3333	-10
00:40:00	17657.3	5384.33	11852.7	10331.3	9383.33	12458	12869.3	17435.7	17721.3	15061.3	14337.7	13575.7	6783.33	11858.3	36	-71.6667	-40.6667	328	-6.66667	-8.66667	-411.333	-38.6667	-23.3333	-44.6667	30.3333
00:45:00	17819	5553.33	12161.3	10949	9890	13057.7	13582	17573.7	17893.3	15572.3	14911	13910.3	7004	12238.7	17	-69.3333	-10.3333	363.667	-22.6667	3.66667	-436	-42.3333	-9.66667	-39	14.3333
00:50:00	17896.7	5676.33	12377	11358.7	10358.7	13415.7	14083.3	17760	18022.7	15950.3	15415.7	14150	7139.67	12486.7	36.6667	-44.3333	-26.6667	355.667	-8.66667	-21.3333	-444.667	-61.6667	-38.6667	-28	7.66667
00:55:00	17922	5816.33	12654.7	11838	10759.3	13740	14532.7	17896.7	18204.3	16256	15726.3	14328	7313.33	12717	19.3333	-45.6667	-35.6667	391.667	-17.3333	-17	-460.667	-55.6667	-28	-27.6667	5
01:00:00	17928	5885	12723	12118.3	10999.7	13994.3	14891.7	17962	18237	16579.7	16071.3	14540.3	7430	12884	58.6667	-38.3333	-57	413.333	8.33333	-11.3333	-461.667	-28.6667	-33.6667	-49	-15
01:05:00	17931.3	6025	12930	12415.3	11358	14143.7	15130	17951	18323.7	16777.7	16189.7	14651.7	7589.33	13048	64	-57	-50.3333	437.667	-46.6667	-25	-466	-46.6667	-24.3333	-58.3333	-12.3333
01:10:00	17884.3	6068.67	12952.3	12666.3	11548.3	14420.3	15352	18101.7	18352.7	16853.3	16576.7	14769	7693.67	13181	32	-67	-37.6667	433.667	-5	-5.33333	-481.333	-53	-16.6667	-47.6667	5
01:15:00	17936.7	6139.67	13084	12900	11697	14644	15642.7	18052	18325.3	17037.7	16696	14922	7786.67	13284.3	45	-56.6667	-53.3333	448	-32.6667	-23.3333	-466.333	-39.3333	-48.3333	-31.6667	-17.3333
01:20:00	17816.3	6210.67	13199	13140.3	11892	14809	15757.7	18159.7	18464.7	17162.7	16812.7	14956.3	7887.33	13344.7	54.3333	-65	-56.6667	451.333	-40.6667	-21.6667	-483.333	-52.6667	-23.3333	-63	-10.6667
01:25:00	17868.3	6233.67	13306.3	13215.3	12104	14904.7	15900.3	18121.3	18338.3	17226.7	16971	15022.7	7934	13491	48	-48	-57.6667	431.667	-2	-21	-511.333	-35	-51	-56.3333	-19.3333
01:30:00	17852.3	6336	13339.7	13484	12246	14991.3	16105.7	18152	18392.7	17330	17117.3	15122	8046.33	13635	51.6667	-50	-46.3333	458	-28.6667	-3.33333	-536	-37	-55.6667	-33	-31.3333
01:35:00	17876.3	6371.67	13430	13652	12424	15125	16242	18207.7	18430.7	17338.7	17224.3	15175.7	8124	13720	44.6667	-61	-49.6667	450	-31	-1.66667	-537.667	-48	-35.6667	-55	-28.6667
01:40:00	17817.7	6443	13470.7	13676.3	12481	15151.3	16366.3	18174	18353.7	17393	17312.3	15226.7	8240	13647	13.6667	-44.3333	-76.6667	494	-22.6667	-3.66667	-536.333	-34	-58	-29.3333	-43.6667
01:45:00	17846.3	6503	13596.7	13888.3	12640	15342	16404.7	18162.3	18308	17464	17330.3	15259.3	8299.67	13802.3	33	-67	-62.6667	498	-13.6667	1.33333	-560.667	-49.6667	-66	-37.6667	-44
01:50:00	17791.7	6565	13662.7	13997	12703	15366.7	16495	18096.7	18399.7	17535.3	17432.3	15364.3	8341.67	13900	42	-50.6667	-70.6667	511	-6.33333	-1.66667	-581.333	-20.3333	-53.3333	-32	-26.3333
01:55:00	17724.7	6617.67	13655.7	14075	12842.3	15434.3	16561	18164	18303.3	17645.3	17420.3	15355.7	8448.33	13916	12.6667	-68	-55.6667	534.333	-38.3333	-24.3333	-544.333	-29	-52	-36	-15.3333
02:00:00	17735	6653	13744.7	14172.7	12868	15381	16711.7	18145.7	18353.3	17595.7	17467	15460	8517.33	14008	29.6667	-53	-93.6667	524.333	-46.6667	-2.66667	-534.333	-34.3333	-41.6667	-63	-32.6667

## Sheet: 9-II
	#9-II_Positive	#9-II_L-I-Pinneo	#9-II_L-VI-KAK	#9-II_L-II-DELTA	#9-II_L-II-A47	#9-II_L-III-CSF	#9-II_L-III-ONM	#9-II_L-IV-Josiah	#9-II_L-IV-Faranah	#9-II_L-IV-Macenta	#9-II_L-V-AV	#9-II_L-V-Soromba	#9-II_L-VII-Togo	#9-II_Mopeia	#9-II_Mobala	#9-II_Lujo	#9-II_Dandenong	#9-II_Morogoro	#9-II_Gairo	#9-II_Wenzhou	#9-II_Lijiang	#9-II_Loie	#9-II_LCMV	#9-II_Ippy	#9-II_Negative
00:00:00	646	-6.33333	21	463	917.667	600.333	100	2352.67	106.333	17	28.3333	-23.3333	122	-57.6667	-12.3333	-12.3333	-43.3333	1.33333	8.66667	-14.6667	-7.66667	-81.6667	15.6667	-8.66667	56.6667
00:05:00	1937.67	112.667	106	1669.67	2961	1756	185	5141	242	105	-2.33333	46.6667	443	-85	-7.66667	-38.3333	-85.6667	275.333	-22	-31	17	-100.333	43.6667	-37.6667	36.3333
00:10:00	4067.67	462	681	4602.33	6158.33	3949.67	472.333	7793.67	660	445.333	15.6667	278	1381.67	-97	0.333333	0.666667	-126.333	960.667	-13	-24.3333	-2	-74.3333	56	-51	52
00:15:00	6374.67	1015.33	3198	7638	8808	6285.67	1100.67	9771	1318.33	922.333	12.6667	553.667	2846	-94	-6.66667	-28.6667	-155.667	2004.67	-30.3333	-36.3333	-22.6667	-105.667	66.3333	-23.6667	35
00:20:00	8386	1757.67	6481.33	9788.33	10882.3	8180.67	1972	11207	2162.67	1407.33	11	970.333	4235.33	-95	15.6667	0.666667	-185.667	3009	-15.6667	-19.3333	-27.3333	-119.333	81.3333	-60.3333	69
00:25:00	10001.7	2390.67	9001	11239	12584.7	9515	2916.33	12219.3	2887.33	1786	-31.3333	1268.67	5218.33	-103.333	40.6667	4	-181	3646	-1.66667	-12.6667	-24.3333	-125.667	97.3333	-29.6667	59.6667
00:30:00	11153	2952.33	10718	12169	13796.3	10382	3737.33	12941.7	3365	2056	-12.3333	1562	5965	-79	54.3333	6.66667	-223	4042	1	11.3333	3.66667	-83	129	-33.6667	36.6667
00:35:00	12081	3370.67	11936	12888	14880	10974	4388.67	13383.7	3746	2231.67	9	1783.67	6376.67	-95	45.6667	35.3333	-248	4344	12	-30.6667	-14.6667	-97.3333	144.667	-38.6667	60
00:40:00	12841.3	3759.33	12840.7	13211	15738.7	11336.7	4827.67	13763.7	3917.33	2340.33	-12.6667	1938.67	6742.33	-99.6667	68.6667	36	-205.667	4528.67	4.33333	-41.6667	-26.6667	-99	139	-26.3333	65.3333
00:45:00	13420.7	4049.67	13532.7	13509	16465	11637.3	5194.33	14137	4144.33	2427.67	7.33333	2049.33	6987	-78.6667	102.667	31	-241.667	4702	2	-14.3333	-18	-112.333	156.333	-20.6667	43.6667
00:50:00	13909.3	4281.67	14153	13646.3	16930	11804	5456.33	14324.7	4249	2549	4	2106	7138.33	-72.6667	100.667	51.6667	-257.667	4855.67	-1.66667	-43.3333	-47	-105.667	159.667	-19.3333	70
00:55:00	14372	4447.33	14577.3	13958	17403.7	11834.3	5642.33	14504.3	4292	2612	-5	2139.33	7302	-72	96.6667	51.3333	-258.667	5004	22.3333	-40.3333	-13.6667	-84.6667	161	-3.33333	75.6667
01:00:00	14741.3	4594.33	14979	14064.7	17775.3	11956.3	5833	14609	4416.33	2648.67	20.3333	2168.33	7455.67	-95.6667	103.333	19	-268.333	5090.67	6.33333	-76	-23	-109	189.333	4	46.3333
01:05:00	15055.7	4716.33	15288.7	14051.7	18074.7	12035.3	5914.33	14839.3	4514.33	2747	-27	2196.33	7547.33	-93	110.333	16.6667	-278.333	5158	6	-96.6667	-42.6667	-99.6667	171	-50	79.6667
01:10:00	15333.7	4840.33	15618.7	14178.7	18257	12107	6043.67	14963	4563	2785	-31.6667	2283	7621	-101.667	137	42.3333	-287.333	5243	-11	-107.667	-46	-101	204.667	-82.6667	78
01:15:00	15673.3	4957.67	15951.3	14326.3	18484.3	12225	6105.67	15186.3	4618.33	2834.33	-38.6667	2327.67	7727.67	-99	167	50.6667	-281	5326.33	-16.6667	-51.6667	-44	-104.667	160.333	-120.667	80.3333
01:20:00	15905.3	5236.33	15955.7	14657.7	18592.3	12319	6101.33	15431	4663	2921.33	-31	2395.67	7776	-117.333	211.667	100.667	-283	5353.33	-22	-38.6667	-39.6667	-131	189	-45.3333	65.3333
01:25:00	16192	5416	16090	14810.7	18854	12519	6151.33	15592.7	4707.67	2950	4.66667	2442.33	7881	-95	216	94.6667	-275.333	5440	26.6667	-19.6667	-30	-144.667	204.333	-27	60
01:30:00	16409.7	5514.67	16393.3	14840.3	19039.7	12550	6219.33	15644.7	4762	2958	-16	2485	7919.67	-94	173.333	99.6667	-309	5547	24.3333	-33.3333	-56	-124.333	198.333	-33.3333	77
01:35:00	16574.7	5640	16624.7	14828.7	19028.3	12672	6316.33	15807.7	4806.67	2996.67	-24.6667	2500.33	7988.33	-82.3333	166.667	79.3333	-299.667	5618.67	24.3333	-19.3333	-58.6667	-104.667	208.667	-20	75.6667
01:40:00	16788.7	5702.33	16805.3	15023	19083	12745.3	6350.67	15859.7	4833	3009.33	-24	2520.67	8029	-72.6667	196.667	103	-339	5692.67	-19.6667	-8.33333	-71.3333	-99.3333	219.667	-49	54.6667
01:45:00	16955	5829.33	16967.7	15077	19058.3	12836.3	6402.67	15955	4851.33	3022.67	-51	2533.33	8041.67	-69.6667	195	86.3333	-356.333	5778.67	-9.33333	-38	-60	-101	210.667	-29.6667	54.3333
01:50:00	17160.3	5893.67	17008.3	15120	19107.7	12873.7	6446.33	16083	4864.67	3082	-19.6667	2546.67	8086	-72.3333	167.667	108.333	-367.667	5751.67	16.3333	-21.6667	-66	-91.6667	218	-14	31.6667
01:55:00	17263.3	5952.67	17282.7	15217.3	19298	12900	6481.33	16088.7	5002.33	3087	-9.33333	2571.67	8174	-89	210	87	-341.667	5806	18	-19.3333	-74	-108	210.667	-35	30
02:00:00	17420	6059.33	17272.3	15277	19374	13010.3	6531.33	16154	4992.33	3075.33	-4	2609.33	8218	-81	193.333	88.6667	-336.667	5896.33	33.6667	-17.3333	-48.3333	-118.667	194	-41.3333	20.3333

## Sheet: 9-IV
	#9-IV_Positive	#9-IV_L-I-Pinneo	#9-IV_L-VI-KAK	#9-IV_L-II-DELTA	#9-IV_L-II-A47	#9-IV_L-III-CSF	#9-IV_L-III-ONM	#9-IV_L-IV-Josiah	#9-IV_L-IV-Faranah	#9-IV_L-IV-Macenta	#9-IV_L-V-AV	#9-IV_L-V-Soromba	#9-IV_L-VII-Togo	#9-IV_Mopeia	#9-IV_Mobala	#9-IV_Lujo	#9-IV_Dandenong	#9-IV_Morogoro	#9-IV_Gairo	#9-IV_Wenzhou	#9-IV_Lijiang	#9-IV_Loie	#9-IV_LCMV	#9-IV_Ippy	#9-IV_Negative
00:00:00	594.667	736	88	580.667	447	646.667	116.333	1605.33	376	204	58.3333	151.667	495.667	-31	-57.6667	-11.6667	6.33333	557.333	-38.3333	10	3	-42.3333	0	-39.6667	49.6667
00:05:00	1746.67	2136	186.333	1886.67	1598	1886	360.667	3703.33	1412.67	750.667	254.667	444.667	1894.33	-8.66667	-85	-11.6667	-10	1913.67	-21	9.66667	-12.6667	-67	16.3333	-52.6667	61.6667
00:10:00	3326.67	4276	1023	4415.33	3801	3835.33	1040.33	6089	3549	1947.67	662.333	1035.33	4335	27	-90.3333	-19.3333	-76	4290	63.6667	-8	-60.6667	-32	71	-28	83
00:15:00	4795	6250	3731.33	6802.67	6074	5707.33	1946	7825	5903.67	3349.33	1176.67	1855	6542.67	158.333	-89.3333	21	-101.667	6458.67	135.333	-17.6667	-66	-46.3333	114.667	-29	55
00:20:00	5931.33	7907	6654	8527.67	7986	7215.33	2917.33	8975	7723.33	4572.67	1723.67	2618.33	8270.67	538.667	-90.6667	63	-98.3333	8024.33	219.667	-6	-67	-30.3333	145.667	-41	56.3333
00:25:00	6856.33	9312.67	8769.67	9685.67	9543.33	8436.33	3778.67	9789.67	8931	5511.33	2106	3288.67	9407	988.333	-74	118.333	-103	9077	268.667	-13	-76.3333	-11.3333	229.667	-50.6667	41.3333
00:30:00	7589.33	10460.3	10438	10610.7	10769.7	9301.67	4504	10326.3	9776	6135	2312.33	3777	10236.3	1410	-84.3333	173	-100	9706.67	296	-4	-70.6667	-22.3333	236.333	-39.6667	53.3333
00:35:00	8170.67	11315	11544	11199	11870	9894.33	5031	10649.7	10333	6553.33	2475.33	4097.67	10738.3	1702.67	-50.3333	207	-100.333	10148.3	336.333	2.66667	-69.6667	0	283	-4.33333	71
00:40:00	8519.67	12048.7	12578.7	11656.3	12722	10394.7	5463.33	10928.7	10746	6790.33	2542	4317.67	11149	1909	-69.3333	211	-112.333	10546	370	15	-103	-23	290	-14	88.6667
00:45:00	8856	12614.7	13338	12025.7	13419	10627.7	5812.33	11108.7	11123.7	7140.33	2616.67	4558	11371.7	2057	-50.6667	211	-119	10765.7	362	28	-93.3333	-48	310.333	-8	75.6667
00:50:00	9133.33	13132	13914.3	12418	14031.7	10970.3	6147	11319.7	11268	7216.33	2679.33	4628	11565	2171.67	-83	223	-147	10989.3	359	11.6667	-126.333	-10.3333	342	-22.6667	61.3333
00:55:00	9293.67	13569.7	14349.7	12654.3	14501.3	11165.3	6399	11439	11569	7291.33	2719.67	4774.67	11692	2235.67	-58	233.667	-116.667	11142	390.667	15	-67.3333	-24	286	-21.3333	97
01:00:00	9539.33	13857.7	14795.3	12934	15048	11365	6607.33	11625.7	11694.7	7413	2781.67	4880.33	11768.3	2306	-64.6667	225	-75.3333	11303.3	400	14.3333	-76	-35.6667	323	-8	123.333
01:05:00	9748.67	14201.7	15241.3	13110	15458.3	11541.7	6803.67	11674	11923.3	7534	2794.33	4965.33	11847.7	2340	-84	255.667	-65	11418.7	416	-23	-36.6667	-4.66667	330	-26.3333	126
01:10:00	9883.67	14405.3	15580	13233.7	15688.3	11624.3	6972	11789.7	12110.7	7632.33	2844.67	4971.33	11953.3	2413.33	-100	249.667	-83.3333	11573.7	428.333	-2.66667	-54.3333	29.6667	371.333	-16	116.667
01:15:00	9989.67	14663	15833.7	13388	16004.7	11735.3	7106	11882	12174.3	7688.67	2894.67	5076	11892.7	2510	-72.6667	267.667	-109.333	11639.3	444.333	-6.66667	-128.667	30.3333	385.333	-25.6667	77.3333
01:20:00	10119.7	14803.7	16107.3	13567	16352.7	11924.3	7216	11982.3	12285	7766.67	2887.67	5138.33	11895	2544.33	-42.3333	290	-138.333	11689	441.333	50.6667	-120.333	21.3333	392	-7.66667	57.6667
01:25:00	10214.3	14981.3	16245.3	13719	16593.3	11938.3	7375	12119.3	12410.3	7826	2901.67	5150.67	11924	2504.33	-9	310	-157.333	11809.7	411.333	20	-90	50.6667	404.667	9	49.3333
01:30:00	10346.7	15311	16500.3	13817.3	16780.3	12092	7429	12156	12508.7	7851.67	2903.33	5182.33	12037	2568.33	-34.6667	275	-141.667	11895.7	415	23.6667	-116.667	2.33333	428	-5.33333	7.33333
01:35:00	10428.7	15397.3	16683.7	13882	16926	12289.7	7466	12254.7	12530	7957	2919.33	5179.33	12143.7	2598.33	-24	295.667	-132.667	12080.3	422.667	64.3333	-110	27.6667	425	-17.6667	21.6667
01:40:00	10589.3	15589.3	16825.7	14070.3	17178	12434.3	7538	12219	12598.3	8057	2939	5220.33	12123.7	2599	-16.6667	285	-151	12110.7	402.333	57.6667	-105	24.3333	439.667	1	24
01:45:00	10789.7	15654.7	17027.3	14165.3	17289	12390.3	7645.33	12276	12778.7	8105.67	2962.67	5267.67	12239	2643	-34.3333	281.333	-164.333	12292.3	448.333	28	-111	7	413.333	-22.6667	18.6667
01:50:00	10873.7	15782	17131.3	14264.3	17459.3	12575.7	7638	12321	12858.7	8239	2967	5280.67	12244.7	2681	-25.3333	308	-157	12438	419	39.3333	-125.333	-11.3333	419.667	-22.3333	29.3333
01:55:00	10919	15838.3	17284.3	14398.3	17544.3	12613	7778	12345.7	12912.7	8182.33	2995.33	5313.67	12223.3	2622	-19.6667	311	-170.667	12538.3	426.667	29	-130	0.333333	399.333	-5.33333	57
02:00:00	10950.3	16031	17430	14438	17723.3	12786.3	7753.33	12445.7	13011	8291	2990.67	5316.33	12319.7	2716	-56	303.667	-157.333	12621.3	456	33	-150.667	-14.6667	438.667	-27.6667	49.6667

## Sheet: 29-II
	#29-II_Positive	#29-II_L-I-Pinneo	#29-II_L-VI-KAK	#29-II_L-II-DELTA	#29-II_L-II-A47	#29-II_L-III-CSF	#29-II_L-III-ONM	#29-II_L-IV-Josiah	#29-II_L-IV-Faranah	#29-II_L-IV-Macenta	#29-II_L-V-AV	#29-II_L-V-Soromba	#29-II_L-VII-Togo	#29-II_Mopeia	#29-II_Mobala	#29-II_Lujo	#29-II_Dandenong	#29-II_Morogoro	#29-II_Gairo	#29-II_Wenzhou	#29-II_Lijiang	#29-II_Loie	#29-II_LCMV	#29-II_Ippy	#29-II_Negative
00:00:00	117.667	21.6667	141	207	30.3333	159.333	104.333	28.3333	12.3333	23.3333	113.333	24.3333	12.3333	26.3333	39.3333	-20	17.6667	29.3333	70	-16.6667	-74	-9.33333	103.333	-14.6667	21.3333
00:05:00	1285.33	37.6667	281	824.667	218.333	495	349.333	155	4	35	315.333	88	17	53.6667	71.6667	-42.6667	113	37	313.333	42.6667	-98.3333	-7.66667	376.333	-3.33333	12
00:10:00	4633.67	127.333	657.333	2807.67	984.667	1412.67	1114	879.667	22	68.6667	1031	411.667	145	220.667	207.667	-49	676	97.6667	1149.33	256.333	-113.667	-10.3333	1326	-17.3333	56.3333
00:15:00	8906.67	237	1447	5946.33	2933	3416	2621.33	3371.67	88.3333	169.667	2383.67	1238.67	517.667	415.333	510.667	-46.3333	2118	244	3119.67	706	-99.3333	-25.6667	3205.67	64.6667	47.3333
00:20:00	11929.7	393.333	2402.67	8889.33	5812.67	6029.67	4411.33	6092.33	173	331.333	3777.67	2602	1170.33	709	1021	-56.3333	3882.33	487.667	5720.67	1363	-48.6667	-14	5313.67	170.333	69
00:25:00	13985	539.667	3359.33	11107.7	8604	8439.33	5694.67	8375	275	550.333	4817.33	3937.33	1958	1035.33	1596.67	-58.6667	5471.67	708.667	7975.67	2048.67	7.33333	16.6667	7000.33	350.667	70.3333
00:30:00	15231.7	670.333	4074.67	12699.7	10769.3	10163.3	6612.33	9928.33	386.667	782.333	5496.33	4947.33	2817	1435.33	2141.67	-48	6788	908.333	9707.33	2648	100.333	-2.66667	8377	544.667	97.3333
00:35:00	16116.3	750	4616.67	13722	12391	11337.3	7145.67	10951	530	945.667	5979.33	5616.67	3594.67	1714.67	2542.67	-53	7792.33	1037.33	10952.3	3061.33	181.333	25	9331.33	687.667	74.6667
00:40:00	16830	812.667	5033.67	14429.3	13581.7	12212.3	7461.67	11618.7	593.667	1070.67	6316.33	6073.33	4265.33	1951.33	2844.33	-40.3333	8547	1161.33	11823.7	3407	297.333	48	10153.3	851.667	81
00:45:00	17206	902	5306	14867.7	14441	12760.3	7700.33	12116.7	707	1215.33	6531.33	6418.33	4794.33	2189.33	3072	-43	9191	1234.33	12375	3671.67	401	14	10745.3	994.333	71.6667
00:50:00	17443.3	928.667	5494.33	15261.3	15184.3	13236	7942.33	12531	769	1322.33	6721.67	6646.67	5238.67	2344.67	3284.33	-39.3333	9673.67	1317.67	12862.7	3875.33	482.333	46	11181.7	1099.33	71.3333
00:55:00	17627.7	971.333	5653.67	15491.3	15758.7	13572.3	8157.33	12839	813.667	1386.67	6889	6862.33	5666.33	2496.33	3414.67	-60.3333	10205.3	1361.33	13144.3	4024.33	554.667	38.6667	11535	1233	114.333
01:00:00	17762	1006.67	5822	15783.7	16167.3	13956.3	8271.67	13140.7	891	1487	7050.33	7020.67	6076	2594.33	3547.33	-29.6667	10503.3	1416.33	13440	4211.67	684	48	11904	1297.67	75
01:05:00	17809	1050.33	5969	15914.3	16452	14277.7	8382.67	13393.7	947.667	1551.67	7160.67	7154.67	6426	2714.67	3719	-44.6667	10779.3	1470.67	13647.3	4350.67	776.667	35.6667	12047	1362.33	107.333
01:10:00	17871.7	1099.67	6094	16087.3	16818.7	14520.3	8428	13448	981.333	1604.33	7309.67	7244.67	6726.33	2827.33	3748	35.3333	11023.7	1455.67	13888.7	4417.67	901	59	12326	1409.33	100
01:15:00	17842.3	1084.33	6183.67	16146	16883.3	14583.7	8651.33	13725	1051.67	1664	7438.33	7390.67	6989.67	2854.67	3887	-23.6667	11246.3	1520	13996.7	4557.67	928	13.3333	12407.7	1514	131.333
01:20:00	17799.3	1101.67	6257.67	16273.7	17141	14759.7	8730.67	13844	1090.67	1716	7489.33	7436.67	7263	2955.67	3967.33	-8	11454	1540.67	14043.3	4615.67	1030.67	38	12569.7	1517.67	107.333
01:25:00	17875.3	1087.33	6241.67	16431.7	17175.3	14890.7	8791.67	13979	1134	1753.67	7620	7519.67	7499	3063.67	4025	-9.66667	11596	1569	14110	4721	1080.67	49.6667	12710	1604.67	81.3333
01:30:00	17843.7	1141	6351.67	16353.3	17288	15060.3	8926	14043.3	1114.67	1778.67	7629	7580.33	7653.67	3113	4055	21.3333	11725.7	1581.33	14398.7	4824.67	1133	56	12809.3	1590.67	91.6667
01:35:00	17917	1136.33	6441.33	16379.7	17316	15096.3	9077.67	14233.3	1171	1767	7749.33	7682.33	7813.33	3184.33	4221.33	-13.6667	11879	1583.67	14396.7	4891	1221.33	77.3333	13090.3	1629.33	88.3333
01:40:00	17878	1158.33	6474.33	16472.7	17323.7	15081.3	9090.33	14275	1235.67	1838.33	7883.33	7740.33	8015	3295	4208.67	-21.6667	11923.7	1648.67	14546	4984.33	1300.33	70	13195.3	1641.67	72
01:45:00	17881	1204.67	6543	16469.7	17321.3	15171	9180.67	14385.3	1255.33	1845.33	7871.33	7819	8150	3335	4296	4	12085	1655	14550.7	5067.33	1353	49	13256.7	1694	73.6667
01:50:00	17839	1207.33	6561.67	16507.7	17440.3	15160.7	9241.67	14403.3	1311	1850.33	7931.33	7830.67	8304	3386	4298	-25	12124.7	1672	14598	5122	1420.67	68.3333	13370	1708.67	69.3333
01:55:00	17882.3	1216.33	6582.33	16491	17415.7	15245	9377.33	14513.7	1343	1847.33	7946.33	7886.33	8410.67	3428	4376	-8.66667	12201.3	1762	14734.7	5179.67	1474.33	61.3333	13414.3	1751	62
02:00:00	17844	1211	6660.33	16472	17488	15273.7	9368.67	14599.3	1361.33	1849.67	7995.67	7977.33	8594.33	3453	4420.67	21.6667	12289.3	1757	14739.3	5227	1550.33	74.3333	13540.7	1778	112

## Sheet: 29-IV
	#29-IV_Positive	#29-IV_L-I-Pinneo	#29-IV_L-VI-KAK	#29-IV_L-II-DELTA	#29-IV_L-II-A47	#29-IV_L-III-CSF	#29-IV_L-III-ONM	#29-IV_L-IV-Josiah	#29-IV_L-IV-Faranah	#29-IV_L-IV-Macenta	#29-IV_L-V-AV	#29-IV_L-V-Soromba	#29-IV_L-VII-Togo	#29-IV_Mopeia	#29-IV_Mobala	#29-IV_Lujo	#29-IV_Dandenong	#29-IV_Morogoro	#29-IV_Gairo	#29-IV_Wenzhou	#29-IV_Lijiang	#29-IV_Loie	#29-IV_LCMV	#29-IV_Ippy	#29-IV_Negative
00:00:00	92.6667	78.3333	181.333	184	31	121	289.667	1148.67	33	128.667	42.6667	33.3333	-54.3333	80.3333	15.6667	-12	38	94.6667	239.667	-7.66667	188.667	7.66667	33	23	38.6667
00:05:00	576	192.333	441.333	815.667	86.6667	371	903	3020	291	418.667	152	13	46.3333	162.667	10	-16.6667	130.333	547.333	957	-18.6667	179.333	74	118.333	233.333	26.3333
00:10:00	2482	518.333	1156	2965	512.333	1173.67	2434.67	6062	1236.67	1242.33	512	130.333	466.667	256	86.3333	-25	835	1894.67	2877.67	17.6667	154.333	175.667	431.333	965	21.6667
00:15:00	4889	1131	2336.67	6163	1727.67	2921.33	4249	8823	2852	2743	1253.67	430	1401	409.333	227.667	-27.6667	2625.67	3843.33	5957.67	76.6667	139.333	396.333	1330.33	2020	20.6667
00:20:00	6839	1814	3446.33	9248.33	3522	5239.33	5746.33	10959.7	4480.67	4308.33	2132	810.333	2391	559.333	416.667	-24	4913	5503.67	8702	193.667	154.667	685	2641	2880.67	53
00:25:00	8358	2385.33	4262.33	11561.7	5343	7002	6548.33	12494	5716.33	5535.33	2789	1276	3269.33	732.333	680.667	-17.3333	6884	6759.33	10729.7	280.667	146.333	901.333	3813.67	3479.33	12
00:30:00	9606.33	2787.33	4835.33	13147	6838.67	8341	7052.67	13452.7	6628.67	6327.33	3116.33	1583	3888.67	899.667	942.333	-8.33333	8544.67	7544	12269.3	379	133.333	1098.67	4772.67	3938.67	24
00:35:00	10728	3040.67	5135	14330.7	8118.33	9316.67	7174.67	14184.3	7340	6935.67	3401.33	1841.33	4278.33	989.333	1182.67	-27.6667	9783.33	8201	13293.3	418	141.667	1240	5456	4253.67	25.3333
00:40:00	11493	3204	5354.33	15165	9085.67	10029.3	7383.67	14735.7	7870.33	7236	3580	2010.67	4508.33	1085.33	1368.67	-48.3333	10760.3	8579.33	14045.3	494.333	157.667	1313	5963	4547	61
00:45:00	12160.3	3367.67	5529.33	15962.3	9980.33	10583	7499	15197	8229	7529	3680	2139	4690	1178.33	1558.67	-49.3333	11572	8853	14580.3	523	154.667	1397	6419	4615.67	38.3333
00:50:00	12740.3	3397.33	5618	16348	10608	11020.3	7460.67	15551	8628.33	7682.67	3750.33	2199	4804	1260.67	1713.67	-69.6667	12166	9098.33	14921.3	570.667	157	1409.33	6712.33	4776	44
00:55:00	13233.7	3494.33	5690.67	16821.7	11239.3	11438.3	7563.67	15904.3	8910.33	7820.33	3883	2295.67	4935	1330	1814	-75.3333	12828.7	9377.67	15137.7	598.333	199	1474.33	6988	4904.33	46.6667
01:00:00	13705.3	3547.67	5780	17063.3	11862.3	11723	7618	16127.3	9213.33	7943.33	3930	2341.33	5016	1378.33	1931.33	-32	13300.3	9562.67	15352.7	624.333	195.333	1553.67	7305	4989.33	56.3333
01:05:00	14008.3	3571.33	5821	17282	12288.3	11928.7	7702.67	16317.3	9459.33	8102.33	4030	2418.33	5083	1413	1997.33	-52	13769	9637.67	15560	638	198.667	1524.67	7526.33	5112	96.3333
01:10:00	14393.7	3622.33	5883.67	17523.3	12713	12222	7774.33	16320.3	9607.67	8191	4071	2470	5159.67	1455.67	2071	-31	14142.7	9700.67	15711.7	681.667	172.333	1602.33	7721	5134.67	88
01:15:00	14669.3	3636	5937.67	17740.7	13081.7	12329	7769.67	16499.3	9803.67	8296.33	4156.33	2545.33	5234.67	1450	2131.67	-31.6667	14373	9850.33	15993	745.667	198.667	1633	7848.67	5177.67	91.3333
01:20:00	14848	3674	5967	17948.3	13438.3	12507.7	7865	16645	9923.67	8384.33	4163	2569.33	5329	1428.67	2226.33	-32.6667	14578	9842.33	16030.3	750.333	197.667	1671	8004	5217.67	110.667
01:25:00	15137.7	3712.33	5986.33	18004	13835.7	12653.3	7898	16780	10130.7	8463.67	4175.33	2623.67	5369.67	1486.67	2277	-30.3333	14823	9911.33	16133	776.333	164.333	1697.67	8141	5269.67	125
01:30:00	15294.3	3729	6039.33	18061	14098.7	12805	7932.67	16944.7	10342.7	8505.67	4269	2671.67	5474	1509	2346.33	-29.6667	15005	9947	16318.7	826.667	170.667	1698	8343.33	5351	96.3333
01:35:00	15434	3771.67	5987.33	18185	14421	12942.3	7843	17042	10548.3	8533.67	4282.33	2714.33	5550	1531.67	2393	-27.3333	15210.3	10064.3	16297.7	834.667	151.333	1752.67	8440	5486	123.667
01:40:00	15572	3802.33	6031	18261	14605.7	13009	7932.67	17078	10651.3	8548	4312.67	2759.67	5616.33	1528.33	2458.33	-42.6667	15347	10055.3	16404	878.667	111.333	1729.33	8522	5529.67	92.3333
01:45:00	15674.7	3809	6034.67	18400.7	14866.3	13165	7939.33	17163.3	10770.3	8619	4311.33	2758.67	5664.33	1543	2446.33	-29	15599	10132.3	16439	876	146.667	1695.33	8638.33	5527	76.6667
01:50:00	15786.3	3861	6104.67	18443	15076.3	13269.3	7971.67	17257	10912.3	8691	4386	2791.33	5726.33	1525.67	2517.33	-50.3333	15694	10125	16527.3	911	125.667	1743	8770.33	5660.67	83
01:55:00	15868	3891.67	6104	18538	15203.3	13399.7	8026	17328	11035.7	8723.67	4382	2765.67	5738	1581.33	2538.67	-13.3333	15762.7	10177.3	16601.3	902	139	1690	8916.33	5616.67	91
02:00:00	16020	3909.33	6126.33	18583.3	15421.3	13507.7	8080	17324.3	11170	8768.33	4479.67	2827.33	5793.67	1608.33	2586	-22.3333	15958	10187.7	16755.3	895	136.667	1716	9053	5692	76.3333

[truncated: 7 more sheets: 33-II, 33-IV, 5 and 9 genomic bckgr, 5 and 9 high copy bckgr, LOD crRNA5, LOD crRNA9, LOD crRNA5 with background]
